# Supplementary material for: A widespread family of viral sponge proteins reveals specific inhibition of nucleotide signals in anti-phage defense
Source: bioRxiv. 2024 Dec 31:2024.12.30.630793. Preprint. [Version 1] doi: 10.1101/2024.12.30.630793 (PMC11722364; doi:10.1101/2024.12.30.630793)
Supplement: Supplement 3 — Table S3. Summary of Acb4 homolog sequences and corresponding taxonomic information, related to Figure 4 [file media-3.xlsx]

## Sheet: Sheet1
Uniprot accession number	Sequence	NCBI TaxID	Scientific name	Phylum
A0A009RHH9	MIKDVTEQELVEKSVAPRVTKTQIDALMERVSYTVEQCPGGTTSTFVHAFLDGKFFLASGFSACVNAENFDAEIGERMARGNAEKHAENKLWELEGYRLFASNF	1310637	Acinetobacter sp. 809848	Pseudomonadota
A0A011TZN1	MARDEASIEREIQSKGLNAPRLTPAHIDDQIVCGDYYRFPGTTVTVCRLGLRNGFSVIGESAAASPENFDEEIGRKIAYDNARNKIWALEGYLLRSKLAANEVGCNSPS	69279	Aquamicrobium defluvii	Pseudomonadota
A0A031LWF7	MSNSEQQIEQEIQDKGLNAPRLTPNHIDSIIVDQYYFTAANAQWGADPNTTSLIGMHKQLETLTFCVLILKNGFTVTGESSCASPENFDAEIGKKIAYENARNKVWMLEGYLLKEKLHQSKLDTQF	466088	Acinetobacter sp. Ver3	Pseudomonadota
A0A067Y161	MATVSKESIEAKIKSVYYFNGADAVKSAFVNPSALPADDLANLGLVTYCIIILENGFKVEGVSACVDPTIYDEQKGRQYAYENAFDKIWEMEGYLLRQALHEKEETAKALASFAENNTCDGGGCTI	1395983	Escherichia phage vB_EcoP_PhAPEC5	Uroviricota
A0A067ZGX9	MATVSKESIEDKIKSVYYFNGADAVKSAFVDPSALPADDLANLGLVTYCIIILENGFKVEGVSACVDPTIYDEWKGRQYAYENAFDKIWEMEGYLLRQALHEKEETAKALASFAENNTCDGGGCTI	1391223	Escherichia phage vB_EcoP_PhAPEC7	Uroviricota
A0A072CUZ9	MSNEKQIEQEIQDKGLNAPRLTPDHIDSVIQGVHYFTAGDGYAGALASSEEFNSLPEGERFINPPQQLDLLTFCVIVLKNGFTVTGESACASPENFDKIIGQKIAYENARNKIWQLEGYLLKQKLYQAELNK	1485002	Acinetobacter sp. ETR1	Pseudomonadota
A0A074TAK0	MEKITPEDIEALIVDEDYLHHPGSTLTICVLTLANGFNVIGESACLNPEDYNEEIGHKIARDNAFSKIWALEGYRRKWFENGPTSVLTSTLISKIAHEADRVLCATKGWPIKPHWHDLPEHEAGNIVDSVETLLDNAGDLMAADPNEMGIFAVVVAAVSFTIGENDECAALIRHELSQEGV	1185766	Thioclava dalianensis	Pseudomonadota
A0A077QNN8	MTNQDIEKEIQEKGKTAARVTPEHIENTITYEMYFTAYDGLSGSAKDNPDLVYAPIEAIESAKLLTFCVLTLKNGFTVTGESAFASPENFDAEIGRKIARQNAVNKIWSLEGYLLKQKLHEVK	1379677	Xenorhabdus bovienii str. Intermedium	Pseudomonadota
A0A081JAN2	MDTDYASCSPSRVTPADIEAEIAREHYFTAEQGAKHPDGDAKPYDFGDVWKSSNLGALTFCVLVLKNGTKVVGINYGAIDPAQHDAARGRQEARAQAVEKVWELLGFRLRDKLAAGA	1537702	Delftia sp. 670	Pseudomonadota
A0A084INN7	MRDDQIEKEIQAKGLNSPRLTPDAIDEWIVGEQYHRFPNTTTTVCCLSLKNGFNVTADSACVSPENFDEEIGRQVARDKAKGKVWELEGYRLKQALHEGRMTEAGGD	1304275	Salinisphaera hydrothermalis C41B8	Pseudomonadota
A0A086XX33	MSVNEAEIEAELQASGKTAPRITPGDLDAEIADCDYHVFPGTTLTICALKLRNGFIVTGESAAASPTNFDPEIGKKIARANARDKLWPLLGFRLRDALASS	195105	Haematobacter massiliensis	Pseudomonadota
A0A090RT26	MSDKEIEKKIIENGLTAPRVTPELIELIITDESYYVFPGTTVTICLLTLANGFNVTGESACASPANFNEEIGRSIARENAKQKIWGFEGYLLKQRLHESQID	990268	Vibrio maritimus	Pseudomonadota
A0A096HDX5	MSDAAIEQEIQDKGKTAARVTPADIEANIASEHYFTAEDGVGRANRGHTSVGGKNPYALSLLTFCVLVLKNGFTVTGESACASPENFDAEIGRKIARQNAVQKIWPLMGYELRSKLAEQ	285	Comamonas testosteroni	Pseudomonadota
A0A097PAN9	MKQFPSVTKEAVAQLAASASKTFTVLPDGKTTICQLTFWDGLYSVDGHSACVDPRNFDKAEGEKWAEKNAVDKLWQVLGVKLAAELHADNEAVKAVKAVKAVKAVKAVKAVKAVAARVQEDQANGITTYLHALRQHVALASQQLEQTTLEMKSRTFPTMSRAYQEMVRGKAKAWADVKWFVEQDILFYTGAHPSQGFAAQPQEAAAKDGATETQPAATSPAAEANRVGMLKVDGTFMPWNQEENALFRANSSVRAIMLGMVKGLAGVPLLVRKPHLGTADGQGMWFEREPVYYAGEIVQNPKGVSDRHDPYGEGKTRVKTTCVLGTSVRWVNFDDLYIRS	1563661	Delftia phage RG-2014	Uroviricota
A0A0A0YT84	MKVNPQDVKNMIVEESFTILPNGLTTVCQLTLVNGWTVTGQSFCVDPDEFDAEIGIEIARRNAEDEVWKFAGYELMQKLHKRRMGAKERLKLELQELRERQERLFNLLHTDAAVDIPEYAYSLLEQQETAQRNLIEILEERLKQWQD	1566995	Pseudomonas phage YH6	Uroviricota
A0A0A2XW89	MNKLTKDYLDSLVINTQYVHQELLTICTITVKNGFKLVGTSACADKQNYDAKIGEQVAYQNAFAKLWELEGYLLKQRLYELDIIKE	155517	Gallibacterium genomosp. 2	Pseudomonadota
A0A0A2YBH0	MNKLTKDYLDSLVINTQYVHQELLTICTITVKNGFKLVGTSACADEQNYDAKIGEQVAYQNAFAKLWELEGYLLKQRLYELDIIKE	1396514	Gallibacterium anatis IPDH697-78	Pseudomonadota
A0A0A6F951	MSTLQQGDDAAAAVAVAPRVTLASIEAKIAREEYAVFGDVLTVCVLHTVNGFTVTGESACASPENFNAELGQKFARERAIAKLWGFEGYLLREQLYAAATV	104605	Sphingomonas sp. Ant20	Pseudomonadota
A0A0A7AR29	MSKNTVTKEQVEKIINEAEIEIKTFFDKCTVVTAKLSNGFVIVESSACVDPANYDENLGAQICLERITNKIWELEGYKLQSKLSEQK	1445809	Bacillus phage vB_BtS_BMBtp3	Uroviricota
A0A0A7KTU1	MSDQQIEQEIQAKGLTAPRVTPQRIEEVIAAETYFTAADGATASGDPFHDSLSLLTFCVLTLQNGFTVTGESACASPENFSAELGRKIARENAINKVWMLEGYLLKQQLHDAQNVVVLTDADALADLSGTPRPDNPSVAS	29491	Aeromonas salmonicida subsp. salmonicida	Pseudomonadota
A0A0A7KTX1	MSVQQIEQEIQAKGLTAPRVTPQSIEEVIASEYYFTAADGVAGAAAACTLHCHHADVDTIKEQAPLPPYQSHRLLTFCVITLKNGFTVTGESACASPENFSAELGRKIARENAINKVWMLECYLLKQQLHDAKNAVVLTDADALADLNGTPRPDNPSVAS	29491	Aeromonas salmonicida subsp. salmonicida	Pseudomonadota
A0A0A7NP80	MKVNPQDVKNMIVEESFTILPNGLTTVCQLTLVNGWTVTGQSSCVDPDEFDAEIGKEVARRNAEDEVWKFAGYELMQKLHKQNMGPKERLKLELDELKARQESLYSFLRSDAAASVHAYMGSLLVQQKDVQNNLIEILEERLQQWQD	1530400	Pseudomonas phage Pa2	Uroviricota
A0A0A7NPC2	MKVNPQDVKNMIVEESFTILPNGLTTVCQLTLVNGWTVTGQSSCVDPDEFDAEIGIEIARRNAEDEVWKFAGYELMQKLHKRRMGAKERLKLELQELRERQERLFNLLHTDAAVDIPEYAYSLLEQQETAQRNLIDILEERLKQWRD	1541890	Pseudomonas phage RWG	Uroviricota
A0A0A7NUV3	MKVNPQDVKNMIVEESFTILPNGLTTVCQLTLVNGWTVTGQSSCVDPDEFDAEIGKEVARRNAEDEVWKFAGYELMQKLHKQNMGPKERLKLELDELKARQESLYSFLRSDAAASVHAYMGSLLVQQKDVQNNLIEILEERLQQWQD	1541891	Pseudomonas phage phi176	Uroviricota
A0A0A8WIK5	MNKNSITQQQIDDLFNQSEKKVDVYWGKCTIMTIQLSNGFTLVGHSACVDPANYDEQIGLDICEEQIKNELWKLEGYRLQCELGKL	1582151	Clostridium phage phiCD146	Uroviricota
A0A0B0KUY0	MSNTEQQIENEIQSKGLNAPRLIPSHIDSVIKHVAYFTAGDGFVGAITGSAEFNNLPEEERVVITPQELDLLTFCVIILKNGFTVTGESACASPENFNAEIGRKVAYENARNKIWALEGYLLKEKLQQQ	1561068	Acinetobacter sp. neg1	Pseudomonadota
A0A0B3RSW4	MSKDEQAIEAEIKGKGLTAKRITPDDLDAEIVRDDYHVFPGSCLTVCCLTLRNGFTVTGESACASPENFNAELGRKIARAKAREKLWPLLGFRLLDQLAGG	561184	Mameliella alba	Pseudomonadota
A0A0B3SIB0	MGKDETAIEAEIQDKGLTAPRIKPDDLEAEIVDEEYHVFPRTQLTICALTLKNGFTVTGESACASPENFDAEIGRKVARSNAREKLWPLLGFRLRDQLSA	561184	Mameliella alba	Pseudomonadota
A0A0C1HF65	MTLFLKREDLVARIADTRYHRVEGTTATVCTVILHSGFVVIGKSACITPDIFDEAKGREFAYEDALKNLLDLEAYRVKENAHDAQEKES	1056807	Morococcus cerebrosus	Pseudomonadota
A0A0C5ACE6	MSENTVTAEYINSIIDNSFIEVDTKFDKVTVVTLKTPSGFVLVEAAGAVDPANYDVEIGKKICLERITNKLWELEGYVLQKQLKGVGVAK	1597966	Bacillus phage Palmer	Uroviricota
A0A0C5F232	MNDQQIEKEIVEKGKTAPRVTPQYIESIILEEHFFTAYDGIRAANMGVGDSWTAHKSTDLLTFCVLVLKNGFTVTGESACASPENFDAEIGRKIARQNAVNKIWMLEGYLLKQKLSEQ	562	Escherichia coli	Pseudomonadota
A0A0D0JMF8	MNDKTIEQEIQDKGLTAPRVTPDQVGAEIVGETYTVLPNGRTTVCQLTLRNGFTVEGISAAVSIQNFDTEIGNKVARQNAVGKVWELLGFRLRDQLAAEG	40324	Stenotrophomonas maltophilia	Pseudomonadota
A0A0D5YFN7	MIKEVTEQELAEKSVAPRVTKAQIDSLMERVTYTVEQRPGGTTSTFVHAFLDGKFFLATGFSACVNAENFDAEIGECMARGNAEKSAENKLWELEGYRLFATNI	470	Acinetobacter baumannii	Pseudomonadota
A0A0D6BJB3	MSDQAIEQEILAKGLTAPRITPADLQANIVGEYFFTAANGVQAAFNEQDELTRLTGAHGELALLTFCVLVLRNGFTVTGESACASPENFDAEIGRKIARANAEQKIWPLMGYELKQRLHG	1500686	Pseudomonas sp. Os17	Pseudomonadota
A0A0E1CB43	MSDKDIESEIQAKGLTAPRVTRDDMIANIAHAEIVKHVSVTGQVLRWAIITTKNGFAVTGKPSCAVSSENDDEAIGKQIALKNAENELWPLMGYALKEKLSQQ	1420012	Klebsiella pneumoniae 30660/NJST258_1	Pseudomonadota
A0A0E1MAR8	MSDMEIEKEILAKGKTAPRLTPDHIESVIAEEHYFTAFDGIRAAHEGVREVLSVHPSTRSLTICVLVLCNGFIVTGESACASPKNFDAEIGRKVARKNAIEKIWPLEGYLLKQKLSEQI	745156	Escherichia coli 1303	Pseudomonadota
A0A0E2HC24	MKKYIGTKLVQARPMTRGAYNRYRGWEIPADENPEDEGYMIQYPDGYVSWSPKGMFDHSYLEVDDNPQLPSGVSIGLGMVEAFIDQVEVMKLGERTTVVRCILKNGFELVESSACVDPRNYSEEIGQEACMEKIRDRIWNLLGFLLQTAWMGVRKDESTKG	999408	[Clostridium] clostridioforme 90A8	Bacillota
A0A0E3T9S3	MKVNPQDVKNMIVEESFTVLPSGLTTVCQLTLVNGWTVTGQSACVDPNEFDAEIGKEVARRNAEDEVWKFAGYELMQKLHKRRMGARERLKLELQELRERQERLSNLLHTDAAVGIPEYAYSLLEQQETAQRNLIEILEERLKQWQD	1636189	Pseudomonas phage YH30	Uroviricota
A0A0F2HA56	MKVQKEHILNLVDQLEFKFARVENTTVTGCWAFLPNGFQVAYGESACVDPENYKWEDGCKYAKERCVQSAVNKLWELEGYLLKVTGKTSDRFGDPSTGNACANTNKPKPHAVLNEFKVYQGKAIERIAYEVKPDEVIIPLKQAESGGPCLSEIAIGGECYQFAHFEPVNAGDFVCFLDEKDIYHVRRSVFEQRNYI	1616781	Vibrio sp. S234-5	Pseudomonadota
A0A0F2QC79	MKKYIGFKIIEAEPMSVAEYNDKVRPLVYSGDCQEGYKVVYPDGYVSWSPKEVFEKAYMQIGDNNTVTQEMVDNFITAFDVDTIGQKTTIVGARLVNGFEIYEFSSCVDPANYDEALGAEICKKRIKDKVWYLLGFLLQTAKEGIKS	1629719	Clostridiaceae bacterium BRH_c20a	Bacillota
A0A0F3IN98	MNKQEIEQEIQDKGLTAPRVTISDIEANIAREEYFTAFEGMLGREACDPCGATVCRSLNPKDKSPFELLTFCVILLKNGYTVTGESAFVSSENFDAELGRKIARQNAVNKIWPLMEYALHEKLHKES	1632867	Methylocucumis oryzae	Pseudomonadota
A0A0F6QF44	MSDQQIEQEIQAKGLTAPRVTPQRIEEVIAAETYFTAADGATASGDPFHDSLSLLTFCVLTLQNGFTVTGESACASPENFSAELGRKIARENAINKVWMLEGYLLKQQLHDAQNVVVLTDADALADLNGTPRPDNPSVAS	29491	Aeromonas salmonicida subsp. salmonicida	Pseudomonadota
A0A0F6R7L1	MSDKDIESEIQAKGLAAPRVTPDHIESIIAQEAYFTAEDGVFGVAIKAKHTGGEVNYQPHESLSLLTFCVLVLRNGFTVTGESACASPENFDAEIGRKIARQNAANKIWMLEGYLLKQKLSEQ	1508684	Escherichia coli O157 typing phage 9	Uroviricota
A0A0F6TJP2	MSDKDIESEIQAKGLAAPRVTPDHIESIIAQEAYFTAEDGVFGVAIKAKHTGGEVNYQPHESLSLLTFCVLVLRNGFTVTGESACASPENFDAEIGRKIARQNAANKIWMLEGYLLKQKLSEQ	1508672	Escherichia coli O157 typing phage 10	Uroviricota
A0A0F6WDM3	MKVNPQDVKNMIVEESFTILPSGLTTVCQLTLVNGWTVTGQSSCVDPDEFDAEIGIEVARRNAEDEVWKFAGYELMQKLHKRRMGARERLKLELQELRERQERLSNLLHTDAAVDIPEYAYSLLEQQETAQRNLIEILEERLKQWQD	1640973	Pseudomonas phage DL64	Uroviricota
A0A0H2Z1H7	MNDQQIEKEIVEKGKTAPRITPQHIEDVIKSEHYFTAYDGRNGAISSNEYCGREKPEEGDRDLSPLKLLTFCVLVLKNGFTVTGESACASPENFDAEIGRKIARQNAVNKIWMLEGYLLKQKLSEQ	405955	Escherichia coli APEC O1	Pseudomonadota
A0A0H3EFR3	MNDQQIEKEIVEKGKTAPRVTPQHIEDVIKSEHYFTAYDGRNGAISSNEYCGREKPEEGDRDLSPLKLLTFCVLVLKNGFTVTGESACASPENFDAEIGRKIARQNAVNKIWMLEGYLLKQKLSEQ	685038	Escherichia coli O83:H1 str. NRG 857C	Pseudomonadota
A0A0I9SNI2	MNDKAIEQEIQAKGLTAPRVTPADIEANIASEHYFTAYNGRAGALAAGDYSGKERPTADCEDLAPLALLTFCVLVLQNGSTVTGESACASPENFDAELGRKIARQNAVAKVWPLMVYALKQQLHAAAC	1619235	[Pseudomonas] sp. BICA1-14	Pseudomonadota
A0A0J0ZND8	MTKEVTEQELAEKSVAPRVTKAQIDAMMDRVTYTVEQRPGGTTSTFVHAFLDGKFFLATGFSACVNAENFDAEMGERIARSNAEKSAENKLWELEGYRLFATNF	1409923	Acinetobacter baumannii MRSN 3527	Pseudomonadota
A0A0J1HF06	MNELTRRNEIQDMMDKKGLTAPRVTVESIAERIHSVEYVKHTLPTGGILRWCVINMVNGFSVTGKPSACCSPENDDEEIGKKVAFDNAYREIWQLEGYLLCEKLAEVPHAA	320778	Photobacterium ganghwense	Pseudomonadota
A0A0J6FVY2	MTDHQIEQEIQAKGLTAPRVKPADIEAEIASEYYFTASHGAASEFALTKFHGEDSLPHAPLEMLTFCVLVLRNGFTVTGESACASPENFDAEIGRKIARQNAVAKVWPLLGFRLRDKLAG	1775876	Xanthomonas sp. NCPPB 1128	Pseudomonadota
A0A0J8V5U5	MKEELKSYVVEQTRISELMQEFGCTGKHVKPKDILDRIVQVEFKTVVICGKQFMYCGIALKSNNPNRPFVVVGKPSVCIDPANWRDAIGHEVSFNNSFEEIYKLEAYRMMTEYKPVEPEHNVPKGFTRYNGVNITRDAYQLKDEDTNNFGVIGSGRAMLEIAGEQIKFSFNCQSNQIKPGDFIVYLDDEDIYHCSEKVFTERNYV	680026	Photobacterium swingsii	Pseudomonadota
A0A0K2FIR3	MNKAPTVTQDDVNAMIQGETYTVLPDGRTTVCQLTLVNGFTVMGSSACVCKENFNAELGERYSREEAVNKVWPIAGVLLAERLHQENKSKGETWTDRLWVEWRELADKLTKLKAMLANPSPAIQETDLKILDEQARIMGMYEEILRMRLDRARQG	1664247	Achromobacter phage phiAxp-3	Uroviricota
A0A0K4K8M0	MSDMEIEKEILAKGKTAPRLTPDHIESVIAEEHYFTAFDGIRAAHEGVREVLSVHPSTRSLTICVLVLCNGFIVTGESACASPENFDAEIGRKVARKNAIEKIWPLEGYLLKQKLSEQI	562	Escherichia coli	Pseudomonadota
A0A0K9L3J0	MTERVTQEHLESIITDKKFHRLTETLTICVLTLRNGFTVTGESACVSPATYNQEIGERIAFENAFNKLWQLEGYVLKNKLAGF	727	Haemophilus influenzae	Pseudomonadota
A0A0M6Y843	MSDAPRVTPGDIEAAISSEHFFTALEGVDGHFRGGPEAQAIKDAKTLGLLTICVLVLDNGFTVLGKSACASPENFDAFIGRKLARQDAVNQIWPLLGFRLRDHIQSAI	187304	Roseibium aggregatum	Pseudomonadota
A0A0N0GFV0	MNDQAIEKEIQAKGKTAPRITPADLQANIDGEYYFTAADGVQTAFAQQDEVTRLTGAHGELALLTFCVLRLKNGFTVTGESACASPENFDAEIGRKIARQNAEQKIWPLMGYELKQRLHTPK	81035	Pseudomonas syringae pv. cilantro	Pseudomonadota
A0A0N0L8P3	MNDQAIEQEIRDKGLTAPRITPADLKANIVGEYFFTAADGVQAAFHAQDELTRLTGAHGELALLTFCVLVLRNGFTVTGESACASPENFDAEIGRKIARDNAVQKVWPLMGYALKQQLHEAK	1690247	Pseudomonas sp. RIT-PI-q	Pseudomonadota
A0A0N6YT08	MLAPTLSKSNRSGIKLSPEIMKSHIAEVIYEDREIGGHCVITCHFLMDNGFTVYGKNPSTSIDPANFDVEKGKSVAYEKTFSQLWELEAYRALVEKQLLEVAAVGDKNYIDSCK	1542131	Dickeya phage phiD3	Uroviricota
A0A0P7M2S8	MSDKDIEQEIQAKGLNAPRVTLGELKANIKHAEIVKHVSVTGQVLRWAVITTQNGFAVTGNPSCSVSSANDNAEIGEKIAIENAESELWALMGYALKQKLFEA	562	Escherichia coli	Pseudomonadota
A0A0P9MSK0	MEKSMNDQAIEKEIQAKGKTAPRITPADLQANIDGEYYFTAADGVQTAFAQQDEVTRLTGAHGELALLTFCVLRLKNGFTVTGESACASPENFDAEIGRKIARQNAEQKIWPLMGYELKQRLHTPK	264453	Pseudomonas syringae pv. coriandricola	Pseudomonadota
A0A0P9PI26	MNDKAIEQEIKAKGLTAPRITPCDLQGNIAGEYYFTAQDAVQATLHKQDELTRMTGAHGELQLLTFCVLVLKNGFTVTGESACASPENFDEGIGRKIARQNAEQKIWPLMGYELKQRLHDSN	46678	Pseudomonas caricapapayae	Pseudomonadota
A0A0Q2UUT5	MSKSETEIEAAIVERGLNAARLTPDLIDSAIAGVDYHVFPGTQKTVCCLSLKNGFSVIGEAACASPENFDAEIGRRIAYSDAREKIWGLEGYLLKQRLFEAGGQGQ	1225657	Loktanella sp. 3ANDIMAR09	Pseudomonadota
A0A0Q5LS00	MEDALKVSDAEAAKVAVAPRVTLEDLEGSIASEHYIRANEAVTTSHGDANSETTEDALACLTLCVLVTKSGFTVTGESACASPANFNAELGRKFAREQAIRKLWAFEGFALRKRLAEAA	1736283	Brevundimonas sp. Leaf168	Pseudomonadota
A0A0Q6ZHE8	MDNNAIEKEIQAKGLNAPRLTPTLIESKVAAEYYMRASSAVGADVPSHTSLECLTLCILVLTNGFTIVGKSACASPENYNQELGNKIARANAIEQIWPLEGYLLKEKLAAVAV	1736436	Afipia sp. Root123D2	Pseudomonadota
A0A0Q7EZB3	MSNEKQIEQEIQDKGLNAPRLTPDLIDGVIVGETYTNLPDGRTVICQLTLKNGFTVDGKSACVSKDNFNQEIGNKIARQNAREKIWELEGYLLKESLYQAELNK	1736444	Acinetobacter sp. Root1280	Pseudomonadota
A0A0R0RVT7	MTKEVTEQELVEKSVAPRVTKTQIDALMERVTYTVEQCPGDTTSTFVHAFLDGKFFLASGFSACVNAENFDAEIGERMARGNAEKHAENKLWELEGYRLFASNF	48296	Acinetobacter pittii	Pseudomonadota
A0A0R3MW22	MSNEITIEKEIQAKGLNAPRLTPDDIDAVIVSETFTPLPSGKCLVCELILRNGFSVRGEASVVSKENFNEEIGRKISRENARKQIWLLEGYLLQSKLAAGIL	1300035	Bradyrhizobium retamae	Pseudomonadota
A0A0S3UFT8	MSIESESKTEQEMKAKGLTAPRIPSSYIQSLFDRVVVRCHVVEGTTTTVAVALLDGEFTLATAISACVDPNNFNREIGERIATGKALDQARDKLWELAGFRAWMDVRLEPNGLTSPVQE	1752027	Pseudomonas phage phiR18	Uroviricota
A0A0U1HX16	MNDKNIEKEIQRKGLTAPRITLEHIERIQVAGQYHRFPGTTVIICCITLENGYTVTGESACASPENFDEEIGRKIAMDNAVHKIWGLEGYLLRQKLHEQSPKVLSDGQTPGLAV	29485	Yersinia rohdei	Pseudomonadota
A0A0U1NVJ2	MMIESICPKCGEINNVEHNGEGILLVTCKNNHMYDHIVIPYSRTSAIRDDKRKKLEDMIVEKKFHRMSDKSTICLLIFNNGYEIEGRSTVRDMSDFRTVIGKDKAYDQALKKAMVALGAFLV	1499688	Neobacillus massiliamazoniensis	Bacillota
A0A0U2WC52	MTSDKEMCKDFEDSGAVFPKVTPERIEELMQQVRYIPSLVEGTTTTLVVSVLPIGLTEFTLATTTMACVDKRNFNAEKGVKYCIEKCEKETRNKLWELEGYALSQFIQAGHYDYKS	1315283	Pseudoalteromonas translucida KMM 520	Pseudomonadota
A0A0U3RHH8	MSNEKQTEQEIQDKGLNAPRLTPDHIDSKIKATEYILPRDVCKRDNGVEIFNAPLPLQTLTFCILTLENGFTVTGESACASPENFDPEIGKKIAYQNAREKIWVLEGYLLKQKLFEAQ	1242245	Acinetobacter johnsonii XBB1	Pseudomonadota
A0A0X8GPX7	MSETAIEQEIQEKGLTAPRITPSHIDSLIVGERYFTAADGCLGEWQYRHDTGDNAPMEQVNEAHHLLTFCVLVLKNGFTVTGESACASPENFNAEIGRKIALENARSKIWALEGYVLRNKLAGI	1236179	Janthinobacterium sp. B9-8	Pseudomonadota
A0A0X8WPN3	MSDFRLTEEELLSQIDHVDYILLPNGRTTLCNIRLKSGFELRPGFSSCLDAENFRLDLGKEYSFKDAIRQLWDLEGYVAMCYPETVNRDKTKKPLIDFTENVINLQKRQHQD	1785960	Ralstonia phage RSP15	Uroviricota
A0A127K4S5	MNDHTIEQEIQAKGLTAPRVTPADIEANIVGEHYFTASQAVEAVEGCVHEIGKSPDWGTLQLLTFCVLVLRNGFTVPGESYCADAERFDAETGRNEARKDAITKAWPLMVYALKERLAGQA	1134435	Thauera humireducens	Pseudomonadota
A0A136I231	MFKEYKGKSITRKAFEITSKDQISIDYNPDTHTTDYGLKLDNKVIRFVAHEDVNIGDFVVYLNDKDIYHCNRQVFLDRNKYPAAQDVKPEAPKRSVEIQEMMRKMGCNDNFISSQSIIDRIEEVDYETIVLAGQQMMFCGIRMKGGFVVVGKPSVCIDPANWRDEIGQKVSFENAFQEIYKLEAYRTVCTTED	1795869	Alteromonas sp. Nap_26	Pseudomonadota
A0A136RQH1	MNDQQIEKEIVEKGKTAPRVTPDHIEGIIAQEAYFTAEDGAFGKAIKAKHTGGEVNYQSHESLSLLTFCVLVLRNGFTVTGESACASQENFDAEIGRKIARQNAVNKIWMLEGYLLKQKLSEQ	562	Escherichia coli	Pseudomonadota
A0A140XAG9	MLAPTLSKSNRSGIKLSPEIMKSHIAEVIYEDREIGGHCVITCHFLMDNGFTVYGKNPSTSIDPANFDVEKGKSVAYEKTFSQLWELEAYRALVEKQLLEVAAVGDKNYIDSCK	1542132	Dickeya phage phiDP10.3	Uroviricota
A0A140XBS6	MLAPTLSKSNRSGIKLSPEIMKSHIAEVIYEDREIGGHCVITCHFLMDNGFTVYGKNPSTSIDPANFDVEKGKSVAYEKTFSQLWELEAYRALVEKQLLEVAAVGDKNYIDSCK	1542133	Dickeya phage phiDP23.1	Uroviricota
A0A141BRB4	MTSKDNTPLKVTPEHIEQLIQSEHYFTAYDASHGDNFISVYNSKTDIDKCHESLKLLTFCVMVLKNGYTVTGKSACVRPEIFNFDVGREYARKDAIDQIWPLEGYLLKQKWHEAKQ	562	Escherichia coli	Pseudomonadota
A0A150I3W7	MSNTEQQIEQEIQSKNLNAPRLTPDHIDSKIALEMYFTGSGIIDAQTHGHHLGLVRFQHHDGEDLHKPMETLTFCVLVLENGFTVTGESACASPENFDAEIGRKIAFENARNKIWQLEGYLLKENLHKQNSKVELQAGIDQLLNTRIPILDQIYDLCQAIEKCGASPELTNAVRLAGELRYPISKLVDQALKLGIGEGIVSVSYSDNGSNLTPDLPEFKHDDVKATEPLCSTQECTIGSTGSNEYQLNAKRDNAFLVAQLLSNNKISAELRKKAETKMTALLDELI	52133	Acinetobacter venetianus	Pseudomonadota
A0A151KZ88	MTEKELTSVSKAHIASLIDSLSFRFERIGLTTTTVCYAFLPNGFRVGHGDSACVSPANYDYAEGCKWAKENAIKNATQNLWMLEGYLLKVAGKTSDRLTENSIEPVESDVHDGFKVYQGKAIKRTAYEVQDGDSIIPLKQTDTGGPSLSEIAIAGERYTFAHFEPVNPGDFICYLDEQDIYHVRRSVMKERNHL	1763883	Vibrio cidicii	Pseudomonadota
A0A156QUZ6	MVVPKVERKTIDDLVASLNYQTHHFPGTTLTIAVALMPDGFMVSSGFSATAHPGLFDEETGRKVAIAKAQHNATEALWQFEGYRLKSQLASGNHDDR	1812935	Enterobacter roggenkampii	Pseudomonadota
A0A156VXR6	MTDMDIEKEIVAKGKTAARVTPERIEAVISGEFYFTGADGYRSSPLWLKQEEPEPAPQSLELLTFCVLVLENGYTVTGESACASPENFDPEIGRKIARQNAIAKIWPLEGYLLKQQLHEVK	158836	Enterobacter hormaechei	Pseudomonadota
A0A160LKL7	MEGLMYERFEQDLLDHWVKSQESARVGQKTTVVCLQMNNGFEVVGQSACVNPDEYDYELGVYYATKDALKRIADIVAYLEHEGTF	1430	Bacillus thuringiensis serovar israelensis	Bacillota
A0A160PH89	MSQDEINLETELKAKGLNAPRLTPALIDACIVGEAYHVFPGTTLTVCALTLRNGFNVTGESAAASPANFDPEIGRQIARKNAREKIWAFEGYLLRERLADQASAARGQDDAVRVA	223967	Methylorubrum populi	Pseudomonadota
A0A162FT38	MSDKDIESEIQAKGLAAPRVTPDHIESIIAQEAYFTAEDGAFGVAIKAKHTGGEVNYQPHESLSLLTFCVLVLRNGFTVTGESACASPENFDAEIGRKIARQNAVNKIWMLEGYLLKQKLSEQ	959	Bdellovibrio bacteriovorus	Bdellovibrionota
A0A172B703	MKVNPQDVKNMIVEESFTILPNGLTTVCQLTLVNGWTVTGQSSCVDPTEFDAEIGIEIARRNAEDEVWKFAGYELMQKLHKLKMGAKERLKLELQELRERQERLFNLLHTEAAVDIPEYAYSLLEQQETAQRNLIDILEERLKQWRD	1639814	Pseudomonas phage vB_PaeP_MAG4	Uroviricota
A0A172WR86	MPTNEAALEQEIQAKGLNAPRLTPDLIDSVIASEWYINAGEGVAADEFQPPVPASHPLRQLTFCVLVLKNGFTVTGESACASPENFNAEIGRKIARDNARNKIWLLEGYLLRQRLHEQG	316	Stutzerimonas stutzeri	Pseudomonadota
A0A173RDY5	MDKYIGAKLIQAEPERNPVTKEITGYKVVYPDGYESWSPKDVFEKAYMKVNDNKNLPSGVSIGPEMVDDFIASTETITMGETTTVVRCVLRNGFDIVESSSCVDPKNYDEKIGKDICMGSIKNKIWELLGFLLQQAWQGIN	649756	Anaerostipes hadrus	Bacillota
A0A173S0Z6	MDKYIGAKLIQAEPERNPVTKEITGYKVVYPDGYESWSPKDVFEKAYMKVDDNKNLPSGVSIGPEMVDDFIASTETITMGETTTVVRCVLRNGFDIVESSSCVDPKNYDEKIGKDICMGSIKNKIWELLGFLLQQAWQGIN	649756	Anaerostipes hadrus	Bacillota
A0A191ZBL5	MKVNPQDVKNMIVEESFTILPNGLTTVCQLTLVNGWTVTGQSSCVDPDEFDAEIGIEIARRNAEDEVWKFAGYELMQKLHKRRMGAKERLKLELQELRERQERLFNLLHTDAAVDIPEYAYSLLEQQETAQRNLIDILEERLKQWRD	1837850	Pseudomonas phage PEV2	Uroviricota
A0A191ZCU9	MPAPTEEELKAAAVAPRVAEEEIPAEIKTVEYAYLGLLTICALTFHNGFKVVGQSACASAENYNKEFGEQFAYRDAKRQIGAFLGFRICEARYKEQQANDLVSGLADDDCEGCKI	1852641	Erwinia phage vB_EamP_Frozen	Uroviricota
A0A191ZCW6	MPAPTEEELKAAAVAPRVAEEEIPAEIKTVEYAYLGLLTICALTFHNGFKVVGQSACASAENYNKEFGEQFAYRDAKRQIGAFLGFRICEARYKEQQANDLVSGLADDDCEGCKI	1852642	Erwinia phage vB_EamP_Rexella	Uroviricota
A0A191ZDC8	MPAPTEEELKAAAVAPRVAEEEIPAEIKTVEYAYLGLLTICALTFHNGFKVVGQSACASAENYNKEFGEQFAYRDAKRQIGAFLGFRICEARYKEQQANDLVSGLADDDCEGCKI	1852643	Erwinia phage vB_EamP_Gutmeister	Uroviricota
A0A1A9RLW3	MNLSVTLEDLTDKIHKADYHRIGETTATVCSLTLKSGFVVIGQSACINPDMFDQEVGCEAAYQDAVRKLWELEAYRVKENVFTQKQEQNNV	539	Eikenella corrodens	Pseudomonadota
A0A1B1P7I5	MNKITLEHINNILDNTKFEVDEKHGKLTIVTALLPNGFTVTESSGCVDPVNYDKNIGIGICKRKITDKIWYLEGYCLQQKLYEKGEK	1868824	Bacillus phage BMBtpLA3	Uroviricota
A0A1B1P7N4	MKNTVTQEDINNIVEKSEWTVEEFHGKCTVVVAKLPNGFILTESSACVDPANYDVNIGVKCCKERIIDKIWHLEGYRLQCELYEQKLV	1868827	Bacillus phage vB_BtS_BMBtp15	Uroviricota
A0A1B1PEE7	MSNKVEFSRIQELVSKLQYIFVLVPGTTTTLCIARLPNGFTVGRGESACVDPANYDKALGEKYAKERATTDATNQLWLLEGYVLASKLNPIE	1873958	Pectobacterium phage PP16	Uroviricota
A0A1B3PHH4	MSTPDQTIEQEIQAKGLTAPRVTPADIEANIKSEHYFTAADGVMNNDDLPLDYPFEKSLYLLTFCVLVLRNGYTVTGESACASPENFDAEMGRKIARQNAVQKVWPLMGYELRSKLAGT	1842533	Acidovorax sp. RAC01	Pseudomonadota
A0A1B6VVG7	MNLSVTLEDLTDKIHKADYHRIGETTATVCSLTLKSGFVVIGQSACINPDMFDQEVGCEAAYQDAVRKLWELEAYRVKENVFTQKQEQNNV	1795832	Eikenella halliae	Pseudomonadota
A0A1B8Q845	MSSGLLSQKELDDKKLSQDFLESQIDESKTRYTRIGDRLMHCTITTKTGFVVTGEALCASADNFDEKTGQAIAYDNAFEKLWQVYGFLLHQALNATNNGE	477	Moraxella lacunata	Pseudomonadota
A0A1C3H429	MKLTEEHLESLIAKKEFIRHGETLTICVLTLHSGFQLLGQSACIDPANFDAAIGEKIAYDNAVEKMWELEGYRVKHDIGGDFLYRLKNERTQLNDRLGKLTVFIANGQPGFIDDAEWARLGEQKQSMTAYLAVLDTRIKAAEERDG	2718	Cardiobacterium hominis	Pseudomonadota
A0A1C5MEP8	MIKYIGTKLIEAEKATLAEAQALKTGACDTIEEARKRFGGSDDGNPGYVVKYPDGYISWSPKDVFEKSYMQVQENPKLISGVSIGEHMVNDFISYIETSTVGYKTTMVRCVLRNGFEIIETSACVDARNYDQKLGEEICMKKIKDKIWYLLGFLLQTAWHGIK	165186	uncultured Ruminococcus sp.	Bacillota
A0A1D3JV01	MKSHTTEAIPVNDQAIEQEIQAKGLTAPRVTPADLQANIKGCHYFTAQDGVHGSDPHLAQYTDKSLDLLTFCVLVLRNGFTVTGESACASPENFDAEVGRKIARQNAEQKVWPLMGYALKQQLHVAENGPWPCQSCRDAFPAGDASEDKSAPVQAE	1295141	Pseudomonas veronii 1YdBTEX2	Pseudomonadota
A0A1D8J123	MNDQAIEQEIQAKGLTAPRVTPADLQANIVHTEIVKHISPSGQVLRWAVLTTRNGFAVTGRPSASVSSANDNEEIGKKVAIDNAMQELWPLMGYELRSKIAGG	180282	Delftia tsuruhatensis	Pseudomonadota
A0A1E3XKT0	MKNKLTLEDIKSVIVKAEYHRLTDKLTTCVLTLKNGYTVTGESACVDSSNYVKEIGEKIAYDNAVSKVWTLEGYLLQQKLFENQNS	747	Pasteurella multocida	Pseudomonadota
A0A1E4EUR8	MHSEDEIEAEIQAKGKTAPRLTPADIDAAIKHEQFHVFPDTTLTVCALTLRNGFIVTGESAAASPENFDREIGRKIARDNARNKIWAFEGYLLRQRLHSAAACRQA	1660154	Paracoccus sp. SCN 68-21	Pseudomonadota
A0A1E4K7U9	MPDKNIEAEIQAKGLNAPRVTPADIEAAISLEWYFTAADGARSAYYAGHQDRPGDDSPLHLLTFCVLVLDNGFTVTGESACASPENFDAEIGRKIARQNAVAKIWPLLGFRLRDKLAAG	1660169	Lysobacteraceae bacterium SCN 69-320	Pseudomonadota
A0A1E4UT11	MNRDEQQTPTKIVVLGGGALGVTKQHIAKLLESVGYHTHVVPGTTTILATAIMPSGFTLATAESRCLNAEDFNLQMGIEVAITKAKALAHDALWQFEGYRLKQTLHEIKHDHGREAIERMRATVQPVADRPACGYLSGDPSACACPGGPCSDAVDAMAGRA	1843690	Pseudomonas sp. 21C1	Pseudomonadota
A0A1E4VEQ2	MTDKVELKGVLEAALSEDGGIILIRNAMAEFQSYKKVHAAVISEVHPCDEHGNFMIDITNPLYDGITIPYMVTPDMVARFTPGIGDYIVLYENDYVSFSPKDVFEGGYLMLEEQAVCASEEDAEMEREIQTLGLTAPRVTPDQIDALMRSIRYEVQVVPGTTTTLATAIAANGFTLAIGMTACADPANFNAELGAKYAIKDAEAKARQELWKLEGWRLKCHLEEMSGPRVGGATLPIISTRIAVAEGEIVVCSVGENEQQHQVAVDSAKKQYLSEREARLSERF	1535548	Aeromonas sp. DNP9	Pseudomonadota
A0A1E8E4U9	MTAQITLQLDPTTDTTGNAEQVARMIGVSAWHISGDYLVVENPLLDYRVTNNETYSHKTDRIPNGAVVILVQEEPETVEQQIEQEIQSKNLNAPRLTPADIDSKIKAVEYILPRDVCKRDNGVEVFDAPLPLQTLTFCILTLENGFTVTGESACASPENFDAEIGKKIAYDNAREKIWLLEGYLLKEKLNHQIKIQEHFASQGVDAEKLQDSPIVSELPELEIKYSDAVKSTDPTNDNQACASGSASSNSNGYQLNAKRDNAFLLAQLLSNNKISAELRKKAETKMTALLDELI	202956	Acinetobacter towneri	Pseudomonadota
A0A1F2MHE9	MTDMEIEKEIVAKGKTAARVTPERIQSVIHAEHYFTAFDGRSGALASGTYAGKEVPVAGDADLESLKLLTFCVLVLENGFIVTGESACASPENFDPEIGRKIARQNAVAKIWPLEGYLLKQRFNEAKQ	1581110	Klebsiella sp. HMSC16C06	Pseudomonadota
A0A1F3X0Y6	MSKDEQAIEAEIQAKGLNAPRLSPEKIDAVITGEDYHVFPGTTLTVCCLKLKNGFTVTGESAAASPENFDVEIGKKIARSNARDKIWALEGYALREKLAA	1797475	Betaproteobacteria bacterium RBG_16_56_24	Pseudomonadota
A0A1F8VL07	MSDQLEQEIQAKANKAPRVTLADLEANIADVEIVKHVSKSGQVLRWAVLTTRNGFSVTGKPSCSVSPENDNVEIGEKVSVENAKTELWPLMGYELKQRLHAQG	1797747	Curvibacter sp. GWA2_64_110	Pseudomonadota
A0A1G4UDU2	MNDQAIEQEIQAKGLTAPRVSFAQLQANIAHTEIVKHVSPSGQVLRWAVLTTVNGFAVTGRPSASASSANDNAEIGEKIAIENATQELWPLMGYALKQQLHTEA	1566241	Pseudomonas sp. NFACC05-1	Pseudomonadota
A0A1G7AVL5	MQVITVEFLTSEIVPNGVTFTRLGAKLTHCQIETKSGFVFTGESACVDPSRYNQAMGEKIAYQNALDKMWEPYGLWLSKVLHDKNNPDSPELLGDNNS	112002	Psychrobacter pacificensis	Pseudomonadota
A0A1G7EIU5	MPDISKHPILQQISDLIYAIEACGASPELTRAVCLAERLYTPAEALIDASQPQSLPVALGSTAETSLPPMSDDEIELEIRSAGADVAPRIAAGKIDALHASLVVRSHHFPGTTTTVAVAALPDGFVVATGHSACISAANFKRDIGEQIAADNARAAARSKLWELEGYLLRDSLRADAEFIGGSMTITD	187868	Paracidovorax valerianellae	Pseudomonadota
A0A1G7XNJ9	MNDQAIEQDIQAKGLTAPRVTPADIEANISSEHYFTAGQGDAKAVEDAAFSGGALNAAASRSTPDALHLLTFCVLVLRNGFTVTGESACASPENFDAEIGRKIARQSAVQKIWPLMGYALKERLSGE	29435	Pseudomonas flavescens	Pseudomonadota
A0A1H3CE93	MTDQQIENEIQSKGLTAPRVTPADVEAAIVGETYTVLPNGRTTVCQLTLANGFTVEGLSAAVSLANFDAEIGQKIARQNAVSQVWPLLGFRLADKLAEHG	69	Lysobacter enzymogenes	Pseudomonadota
A0A1H3ND02	MENTVTQQDIDNILEKTKWTVEEFHGKCTVVVAKLPNGFILTESSSCTNPADYDVNIGIECCKERIVNKIWELEGYRLQCELAKFV	1761753	Bacillus sp. 166amftsu	Bacillota
A0A1H6BVS4	MPLNEVAVEAEIQEKGLTAPRLTPDLIDAQIVSDAYHVFPGTTLTVCALTLRNGFQVTGESAAASPENFDVELGRKIARDNARNKIWAFEGYTLRNALSGRTLSHG	1036778	Bosea lathyri	Pseudomonadota
A0A1H6NMY6	MKTTTTTEAIHVNDKSIEQEIQAKGLTAPRVTPADLQANIVSEHYFTAGDGYAGAAALDVAEGGLISPPPQLDLLTFCVLILKNGFTVTGESACASPDNFDVEIGRKRARDNAVEKVWPLMGCELKERLYQQALPAQSPVE	50340	Pseudomonas fuscovaginae	Pseudomonadota
A0A1H8RD08	MSDDQSIEQEIQSRGLTAPRVTPADIEANILSEHYFTAGDGYAGAAALTIEEGGVIQPPEQLDLLTFCVLILQNGFTVTGESACASPENFDAEVGRKIARTNAINKVWPLMGYALKQQLHNDKE	1500302	Pseudomonas sp. Snoq117.2	Pseudomonadota
A0A1H9NXV8	MNRDEQQTPTKIVVLGGGALGVTKQHIAKLLESVGYHTHVVPGTTTILATAIMPSGFTLATAESRCLNAEDFNLQMGIEVAITKAKALAHDALWQFEGYRLKQTLHEIKHDHGREAIERMRATVQPVADRPACGYLSGDPSACACPGGPCSDAVDAMAGRA	543360	Pseudomonas cuatrocienegasensis	Pseudomonadota
A0A1I2TSW4	MVDSGDQARAFAQKMAPLPAFHATHVSHKHVEAYRIAAVECLRDGSGTVTLECGLVVGAPLGFATRGVPSAGDYLVRYEPTDTHPQGYLSHSPRAVFEAGYVAASRQPDGTGAPALTRDEADAVVERSTAPRVTADSITAKIAGSKFFRDGVLTICIITMRNGFTHIGKSACASPENYDQAAGERYAYDDAFRQAWAFEAYLLRETLTASAAERRGQDVTVEAPPSATQDTRSRGEPRAPRFDDRLPGGRPHP	582675	Methylobacterium gossipiicola	Pseudomonadota
A0A1I4PMN9	MINVVTKEQIESLFSGSEVEVMTLWDKTTVMSVKLPNGFVIVESSSCVDPTNYDEKIGYEICLQRVFNKLWELEGYKLQSELKGGEH	334253	Gracilibacillus orientalis	Bacillota
A0A1I5YPJ1	MTDRAIEQEIQAKGLTAPRITPADLEANIDSEHYFTARDGVVGVELDAGLIDEASGANTPPSLSLLTFCVLVLKNGFTVTGESACASPENFDAEIGRKIARQNAVAKVWPLMGYELKQRLHESK	1135990	Pseudomonas sagittaria	Pseudomonadota
A0A1I7FMX0	MECGSKDSGSDVVPSDQGVIVGSSLPPFAPTHVSHKQVEAYPIAAAEFRSDGSGRIALKGGAVVDVPAGFASRGAPQEGDYLVRYAPVPGQSDGYLSHSPRSVFEAGYAPVSQQADARGEPALSLGETQAIVETKTAPRVTEASIKAKIADVEYFRVRHLTICIITLRNGFFVEGHSAPAAPENYDQQVGERYAYDNAFRQLWPLEGYLLRQSLADAGR	1502759	Methylobacterium sp. UNCCL125	Pseudomonadota
A0A1I7LQ12	MSSDETKLEAELQAKGLNAPRLTPDHIDSRIVSAAYHVFPGTTLTVCALTLRNGFIVTGTSAAASPENFDPAIGEQIAHRNARERIWELEGYLLRERLAAA	1502759	Methylobacterium sp. UNCCL125	Pseudomonadota
A0A1I9KG26	MTDQQHLDAEMERDIQALELTAPRVTPEQIDALMRGVRYEVQVVPGTTTTLATAIAANGFTLAIGMTACADPANFNAEFGAKYAIKDAEAKARQELWKLEGWRLKCHLANL	1754209	Aeromonas phage phiARM81mr	Uroviricota
A0A1J0MGC4	MSNRTGIKLNPDLLKSHIADVIYEDRKIGEHRVIHCHFVMDNGFVVYGKEPSTSIDPDNFDENVGKKLAYDKTFSQLWELEAYRAVVVQSYIKDATDDPIIKVGDYVVKQENVKLYPGPEYLEGHATYYSICSHKPGYPGLVEHMSFKSQMTDNKRFDEKVNKAEYTKAVEFIRSHMDHSELNSDLVVRIAKICWAARSAIIDTTLDWHEAPETDRQLMCVAVKQLLLAPNDYKPDNNLTKLFWAIVGQFR	1852640	Serratia phage vB_Sru_IME250	Uroviricota
A0A1L3ZB27	MSKDEKQTEAEIQAKGLNHPRLTPQLIDDAIISEQYYVFPGSTVTVCALKLRNGYVTVGESAAASPENFSREIGRKIARENARNKIWSLEGYLLREKLHQRDEAASVDVDALQAVK	384	Rhizobium leguminosarum	Pseudomonadota
A0A1L4BLF5	MTDMDIEKEIVAKGKTAARVTPERIEAVISGEFYFTGADEYRSSPLWLKQEEPEPALQSLELLTFCVLVLENGYTVTGESACASPENFDPEIGRKIARQNAIAKIWPLEGYLLKQQLHEVK	90370	Salmonella enterica subsp. enterica serovar Typhi	Pseudomonadota
A0A1L6KNX0	MSNEKQIEQEIQDKGLNAPRLTPDHINSVIQSVHFFTAGDGYAGALASSEEFNSLPEGERFINPPQQLDLLTFCVIVLKNGFTVTGESACASPENFDAEIGNKIAYENARNKIWQLEGYLLKEKLYQAELDKQF	29430	Acinetobacter haemolyticus	Pseudomonadota
A0A1L9BVC3	MTSEGQIENQIRAAGKTAARITPADIDAAIHTEDYHVFPGTTLTVCALTLRNGFVVTGESAAASPENFDESIGRTIARDNARNKIWALEGYLLREQLSNA	1520813	Paracoccus sp. SM22M-07	Pseudomonadota
A0A1M0D5N7	MNDQQIEKEIVEKGKTAPRITPQHIEDVIKSEHYFTAYDGRNGAISSNEYCGREKPEEGDRDLSPLKLLTFCVLVLKNGFTVTGESACASPENFDAEIGRKIARQNAVNKIWMLEGYLLKQKLSEQ	562	Escherichia coli	Pseudomonadota
A0A1M4Z6J8	MEKTKTVTKEQIDEILSKSQFKEFHRIFDKQCVVVALLPNGFTIVGESACVDPNNYDETIGYDLAVRDIEKQLWMLEGYLLQNRGENNK	1123404	Tissierella praeacuta DSM 18095	Bacillota
A0A1M4ZBZ6	MKDLDEAIRDADGSLVEAWRRFQPDLVFEKEFIINEYNQAEKTIHVDYDNLIIMSVKLKNGYIAVEYCICKNPKEFDLEKGIEMCKEKIINHLSSIYHFRKIENPEKINKFSMKAK	1123404	Tissierella praeacuta DSM 18095	Bacillota
A0A1M6B3P4	MKKGRTVTQEQIDDLINTAMVVADVAFDKCLIVTVQLENGFILTESSACVSPENFSATIGYGICMDRIKNKLWELEGYKLQCELSEE	1122934	Parasporobacterium paucivorans DSM 15970	Bacillota
A0A1M7AIN1	MNDAQLEQLIAATPNEKVTKESIEARIEKVDYMILPNSTVTVCNITLENGFSVRGESACVDARNFDMEIGRQIAYRDSFNRLWQLEGYLLAERRHQLLKRTFEEKSLA	1855338	Nitrosospira sp. Nsp11	Pseudomonadota
A0A1N6X115	MKTYLTPADVESVIVKETVENVPATTITMVTLHLRNGAKVVGINYGAIDPTRQDWSIGRSEARKQAIEKVWELEGYLLRERLAPPVARYNDHQHP	34027	Aromatoleum tolulyticum	Pseudomonadota
A0A1P8Q2G5	MENKISEEYINDLINRSDIEVKTVYDKVTLVTCKLPNGFVLVESSGAVSKENYDLDMGKQTCMEHIKNELWKLEGYSLANKLMGAK	1847728	Companilactobacillus allii	Bacillota
A0A1Q3V6U2	MIDDQQRDELLAKRPAVSVTKERIESVITSVEFERISDGTMTICVVTLRNGFQVVGKSACAHPENYNKDLGEKIAYDDAFRQIWPLEGYLLRESLYLFAQKPAPTDPAVGETTSDAA	1895825	Rhodospirillales bacterium 69-11	Pseudomonadota
A0A1Q4FIB6	MPDKNIEAEIQAKGLNAPRVTPADIEAAISLEWYFTAADGARSAYYAGHQDRPGDDSPLHLLTFCVLVLDNGFTVTGESACASPENFDAEIGRKIARQNAVAKIWPLLGFRLRDKLAAG	1895869	Lysobacterales bacterium 69-70	Pseudomonadota
A0A1Q9XIK3	MNDQAIEQEIQAKGLTAPRVTPADIEANISSEHYFTAGQGDAKAVEDAAFSGGALNAAASRSTPDALHLLTFCVLVLRNGFTVTGESACASPENFDAEIGRKIARQSAVQKIWPLMGYALKERLSGE	1932111	Pseudomonas sp. PA15(2017)	Pseudomonadota
A0A1S0WTM9	MNDQQIEKEIVEKGKTAPRVTPDHIEGIIAQEAYFTAEDGAFGKAIKAKHTGGEVNYQPHESLSLLTFCVLVLRNGFTVTGESACASPENFDAEIGRKIARQNAVNKIWMLEGYLLKQKLSEQ	562	Escherichia coli	Pseudomonadota
A0A1S2AI98	MTDMDIEKEIVAKGKTAARVTPERIEAVISGEFYFTGADGYRSSPLWLKQEEPEPAPQSLELLTFCVLVLENGYTVTGESACASPENFDPEIGRKIARQNAIAKIWPLEGYLLKQQLHEVK	1812935	Enterobacter roggenkampii	Pseudomonadota
A0A1S2QWS5	MLIESICPKCGEINNVEHKGEDLLFVTCKNNHIYDHIVIPYSRTGGIKDERRKKLEEMIVEKKFHRMSDKSTICLLIFENGYEIEGRSTVRDMADFRTIIGKDKAYEQALKKAMVALGAYLI	1678002	Bacillus sp. MUM 116	Bacillota
A0A1S2R590	MQKKEITQLDIDELIENAQVEIIELFGKCTMVAVQLENGFVFIETTKSKNADNYNKEENVQNCFARIKQRIWDLESYKYQS	1678002	Bacillus sp. MUM 116	Bacillota
A0A1S5R640	MASKKLSREWIESQILSEEYIVRGERFMVCILYTKGGYYVTGESAPINPAEFSDELGRKYSREEAVDKIWRVEGILHRKKFFAEEPEPLLGEDGHQPLLQDEVEDRLGEEAWTQHQLHNGE	1815630	Pseudomonas phage pf16	Uroviricota
A0A1S7BGF5	MTDMDIEKEIVAKGKTAARVTPERIQAVISGEFYFTGADGYRSSSLWLKQEEPEPTLQSLELLTFCVLVLKNGFTVTGESACASPENFDPEIGRKIARQNAIAKIWPLEGYLLKQQLHDVK	28144	Salmonella enterica subsp. enterica serovar Derby	Pseudomonadota
A0A1S8PGY5	MNYYIGTTLVKAQPMTRGEYNQFKGWEAPKGEDQTIDGYLVEDETGYTSWRPGCQFDKYYLKVDDNPNLPSGVSVGPQMVNDFIVDYEVFTKKDKITIVIATLVNGFTIVESSACVDPVNYNEEIGAEICKERIKNQVWNQLGFLLQTAYKGIKNN	1520	Clostridium beijerinckii	Bacillota
A0A1S9V746	MKNKITQDDINSILEKTHWTVEEFHGKCTVVVAKLPNGFTLTESSACVDPANYDVGIGVEICKERITNKIWELEGYRLQCVIASKR	1396	Bacillus cereus	Bacillota
A0A1T1ANR0	MIAQADQTIEQEIQAKGLTAPRVTPEGIEANIASEHYFTAMEGVIGGEMAEGQTIGEVKDYEALSLLTFCVLILRNSTKIVGINYGAIDPAQHSAETGRVEARKHAIEQIWPLMGCELRQRLHSNEI	28066	Rhodoferax fermentans	Pseudomonadota
A0A1T1ANW8	MTDQSIEQEIQAKGKTAARVTPADIEAAIAAEHYFTADEGVVGKFANRLAAEGLGTYPGDLPKRNQQLSLLTFCVLVLRNGFTVTGESACASPENFDAEIGRKIARQNAVNKIWPLMGYELRSKLAAQDDREEHHG	28066	Rhodoferax fermentans	Pseudomonadota
A0A1T1NWB2	MDDKSIEQEIQDKGLTAPRVTPADIEAEIASEHCFTAHDGVMGTHESNGGVIAKMHPNTAENGAHATEKLRLLTFCVLVLRNGFTVTGESACASPENFDADIGRKIARQNAVAKIWPLLGFRLRDKLAG	487834	Xanthomonas axonopodis pv. melhusii	Pseudomonadota
A0A1U9KQP5	MGLSSTAWFKGRHPASRPTSRGGRAHLTPSHIDDTISAEFWGRASDLFRPHHPALECLTIGVVVLKNGFTLVGTSACASPENFDAEIGRKIALQNAREQIWQLEGYHLRSRLHEETEQ	320497	Neoasaia chiangmaiensis	Pseudomonadota
A0A1U9KXD0	MMSNEQMLENEIQAKGLNAPRLTPNLIDRKIVGEQYHVFPGTTLTVCVLHLVNGFTVTGESACASPENFNPEIGRKIARDNAREKIWQLEGYVLRERLHAAV	318683	Gluconobacter albidus	Pseudomonadota
A0A1U9VEJ8	MTQHYIGTKQITAWPEEKGGQLGYAVKYQDGYTSWCPKATFEAAYLAQGQDDTRIQEQMVDDFIVSHDSLRMGNHTVVLVRLRNGFSLIEESACVDPANYDHRVGERLALQKAKKQVWNLLGFLLATARNGVQRG	1944648	blood disease bacterium A2-HR MARDI	Pseudomonadota
A0A1U9VJP6	MDSIEKEIQAKGLTAPRVTPMRIEEVIAGEAYHVFLGTTVTVCCLTLANGFNVIGESACASPENFDAALGRNIARENAKDKIWALEGYALRNALHSAA	1944648	blood disease bacterium A2-HR MARDI	Pseudomonadota
A0A1V1V2Q8	MDDTLKVSDAEAAKVAVAPRVTLDDLEGSIASEHYIRANEAVTTSQGDAHGDTTEDALACLTLCVLVTKSGFTVTGESARASPANFNAELGRKFARGQAIRKLWAFEGFALRKRLAEAA	345167	Brevundimonas sp. SH203	Pseudomonadota
A0A1V4VX39	MDKYIGVKVIEAEPAPSEKEVNGHHIGEMGYRVKYPDGYVSWSPKEAFEKAYMKIIPNPNLKSDVSISQQMVNDFIKEVHTSTVGDKTTLVRVVLVNGFELVEASACVDKENYSEEIGAEICLGKIKDRIWAFLGFLLQTGVGGVR	1811693	Pelotomaculum sp. PtaB.Bin104	Bacillota
A0A1V5QK40	MSKDEQAIEAEIQAKGLNAPRLSPEKIDAVITGEDYHVFPGTTLTVCCLKLRNGFTVTGESAAASPENFDVELGKKIARSNARDKIWALEGYALRERLAERAAQVG	1852821	Betaproteobacteria bacterium ADurb.Bin341	Pseudomonadota
A0A1V6ERT9	MSDNEIEQEIQAKGLTAPRITPADIEANIASEHYFTAWEGAQLAYWGDSDPEDPKPEEGEPAKDGPLSLLTFCVLVLRNGFTVTGESACASPENFNAEIGRKIARENAVEKVWPLMGYELRSKLAKGG	1852791	Alphaproteobacteria bacterium ADurb.Bin100	Pseudomonadota
A0A1W6DXZ5	MSDKDIESEIQAKGLAAPRVTPDHIESIILAETYFTAADGAIATGDDYHDSLALLTFCVLTLQNGFTVTGESACASQENFDAEIGRKIARENAVDKIWMLEGYLLKQRLSEVNNG	1973454	Salmonella phage LPST10	Uroviricota
A0A1W6QX83	MSDMEIEKEILAKGKTAPRLTPDHIESVIAEEHYFTAFDGIRAAHEGVREVLSVHPSTRSLTICVLVLCNGFIVTGESACASPENFDAEIGRKVARKNAIEKIWPLEGYLLKQKLSEQI	573	Klebsiella pneumoniae	Pseudomonadota
A0A1W6WIP5	MKNKITQEDINAILDKTQWTVEEFHGKCTVVVAKLPNGFILTESSACVDPTNYDVNIGIECCKDRIVDKIWHLEGYRLQCELAK	1428	Bacillus thuringiensis	Bacillota
A0A1X3IYK0	MTSKENTPLKVTPEHIEQLIQSEHYFTAYDASHGDNFISVYNSKTDIDKGHESLKLLTFCVMVLKNGYTVTGKSACVRPEIFNFDVGREYARKDAIDQIWPLEGYLLKQKWHEAKQ	656447	Escherichia coli TA447	Pseudomonadota
A0A1X7AE48	MSFKVTKEHLEELIHDVRYERHGDTTTTVCYLHVGNPESPFVVTGTSGCISKENFCERMGKQIAYANAFDELWKLEGYHQKRSRGIV	1960125	Parendozoicomonas haliclonae	Pseudomonadota
A0A1X9I8F0	MKVNPQDVKNMIVEESFTILPNGLTTVCQLTLVNGWTVTGQSSCVDPDEFDAEIGIEIARRNAEDEVWKFAGYELMQKLHKRRMGAKERLKLELQELRGRQERLFNLLHTDAAVDIPEYAYSLLEQQETAQRNLIDILEERLKQWRD	1868829	Pseudomonas phage vB_Pae575P-3	Uroviricota
A0A1X9I8Q6	MKVNPQDVKNMIVEESFTILPNGLTTVCQLTLVNGWTVTGQSSCVDPDEFDAEIGIEIARRNAEDEVWKFAGYELMQKLHKRRMGAKERLKLELQELRGRQERLFNLLHTDAAVDIPEYAYSLLEQQETAQRNLIDILEERLKQWRD	1868842	Pseudomonas phage vB_Pae1396P-5	Uroviricota
A0A1Y0N4W5	MSDAQIEQEIQAKGLTAARVTPSAIEANIASEFYFTATEGVLGASEMGTAPAGRAKSLDLLTFCVLVLQNGFIVTGESACASPENFDAEIGRKIARQNAVQKIWALMGYELRSKLARLAEPLVTDDMVNRFLQWPVPASVHPDGTPGQPGRIGTNLLDAPTARQMLEQVLSGT	1844971	Curvibacter sp. AEP1-3	Pseudomonadota
A0A1Y0STG7	MSNADGGKLAHPRVTKAYAISLIDVEKYIVDEELSIIVCFVRLKNGHRYIGDAIVANSDKFEDMRGKAVARNKVIDQIIADEMYVLRTKLYESTKKGE	2006668	Pseudomonas phage Phabio	Uroviricota
A0A1Y0SZZ7	MPSETLGEGTLVYPRLTTEYLKSLIKTTTFSHVPEARTTSCTVMLHIDWAITESVVCPNPELYDPEVGERHAMNKVLAAIREREYYLLRYLLHKEKQSKTGVDDGRGNQ	2006684	Pseudomonas phage Noxifer	Uroviricota
A0A1Y3MI31	MDNTVTQQDIDNILEKTQWTVEEFHGKCTVVVAKLPNGFILTESSACVDPADYDMDIGMECCKERILNKIWELEEYRLQCELAKLVK	64104	Bacillus pseudomycoides	Bacillota
A0A1Y4AU54	MKHYIGCKLIEAEPALRINGEVIQQEGDYIDIPPEATVEEGYRVRYPDGYESWSPKKVFEKAYFQVDDSVVQGENNVSRRMVDEFISHAMACSSPPIEPHVVRVMCVLRNGTTIHEKFDCVDPQLFDENFGEKMCWNNIYRKIEEHLDFLIKMGKNGIQ	1965628	Eubacterium sp. An3	Bacillota
A0A1Y4IM69	MKKYIGTKLIEAKPMTRGEYNEYRGWTIPPDENPDDPGYLVKYSDSYVSWSPKNVFDSAYLQVDDNKHLPSGASIGQKMVDEFISYKEIITLGDKTTVVRCVLRNGFEIVESSSCVDPKNYSEEYGAEICMERIKNKIWELLGFLLQTAWHGIR	1965583	Lachnoclostridium sp. An196	Bacillota
A0A1Y5YX63	MKNTITQEDINSILEKTHWTVEEFHGKCTVVVAKLPNGFILTESSACVDPANYDVNIGIECCKERIVNKIWELEGYRLQCELSK	2026190	Bacillus mobilis	Bacillota
A0A1Y6ELX7	MVSMFIDSICPKCGEINQVEHKGEKILIVTCKNHHMYDHIVISYSRTHSIKDEKRIKLEEMLVEKKFHRMSDKSTICLLIFNNGYEIEGRSTVRDVADFRTVVGKDKAYEQALKKAMVALGAYLV	1882763	Bacillus sp. OV166	Bacillota
A0A1Y6F240	MKIYQVKGSPDSVMELLEITENGKVKVRDINNDEVIETTMRAFEMAFEPSSDYSSIEKQQAKALMINHSVPADINEMIEKSQVKVVKAFGICTMVAVQLPNGFIITESITSVDEASYNKETNTQICLERIKHKISELEAYKTQSVAIQSRNRNQGKQNC	1882763	Bacillus sp. OV166	Bacillota
A0A1Y6G932	MFIESICPKCGEINNVELNGKAILIVDCKNNHKYDHIVFPYSRTIGIKDDKRIKLEEMIVEKKFHRMSDKSTICLLIFENGYEVEGRSTVRDMPDFRLVIGKDKAYEQALKNAMVSLGAFLV	1882763	Bacillus sp. OV166	Bacillota
A0A1Z3UCN6	MAATLAVAGLGATASPALQATEAYSASKATHSRVSLADMEGKIQRQHFFTADQGVTTAEDTVSYDGDPLKLLTICILVMENGFTVIGKSAPASPENFDAEKGRTFAYEDAIKQLWPLEGYALRERLSAEAA	41276	Brevundimonas vesicularis	Pseudomonadota
A0A210UPG4	MSDKDIESEIQAKGLTAPRVTPDHIESIIAQEAYFTAEDGAFGVAIKAKHTGGEVNYQPHESLSLLTFCVMVLRNGFTVTGESACASPENFDPEIGRKIARENAVNKIWMLEGYLLKQRLSEK	573	Klebsiella pneumoniae	Pseudomonadota
A0A210W809	MTTSPIKPTIGRRVWFRPSAQFLERNPTVTQLGPLQPMDAGIVYVHHDHMVNLAVCDHVGRTHMVPSVPLLAGQWEPSDGDYMVCEWMPYQKGQAAKTEAAPGAIEFKSYADGTVATGPGPLPEASPAEQSIEAEIQAKGKTAARVTPDDIQREIVEETYFTAAEGRHGHSHKNHGFDYDEPADSPLNLLTFCVLRLRNGFTVTGESACASPENFDAAIGRRIARENAVQKIWPLLGFRLRDKLAGINDPSKAEQVLEEVLSVVQHFLPPDGGTVHEAMDKIIGLVDPWPLSSRPAGA	1472718	Delftia sp. K82	Pseudomonadota
A0A217EQH9	MKINAENFECLRESKLKRKVYEDLVKEATFVRVSPKSTVCVVTDHNSFEVIGTSSVYKVENFNDEIGRDTALSQALDSFIKFLAYSGELSDVLENI	1933062	Bacillus phage vB_BsuM-Goe2	Uroviricota
A0A218KBP6	MTKLELNDFQKGLLKHISKESYQKVGEKTTIAVITIHNGFEIVGHSGCVDPANFDFEIGKHFALVDALTQLGKYLGFHVQEVKHQAKTTIEDVKQYTKEAGMSDEDIKEWVEQLQDEVNKALEQYK	1675029	Bacillus phage PBC2	Uroviricota
A0A218M2Z3	MAGEVNVDLLAIGGLPVMGVQYHRFPGTTVTVCALTLENGFTVVGMSAAADPNLFDADKGMKFAFEDATQKVWDFAAFEMRRKAHEGQQA	2010329	Acidovorax phage ACP17	Uroviricota
A0A219YCL4	MKYIKLKNPEGYIRYASGLSKEFLKNVKIVVEAMKERELCGMKTIIQKHPEHKNWYSSDLIIKNQVIFSENTKGISKERCDTWWIDSLELNNFFEVFDDNPTSVSIDKTEVESYISTVNYFTAAQGIDSSVPIYGSNDVIEKHNRFLFCMITLKNGMVFYGTNSGGMDPDKYDREFAENDAYQEAFNKVWEAVAIHKNF	1932896	Aeromonas phage 65.2	Uroviricota
A0A220W6J9	MEILGDQIRGRDFCGMIERKIDTMTDEAQIEKEIQSKGLNAPRLNPDMIDAAIASEQYHVFPNTTMTVCALTLRNGYIVTGESAAASPENFDEAIGRKIARDNARNKIWGLEGYLLREKLAA	2584094	Sphingorhabdus sp. SMR4y	Pseudomonadota
A0A227KR01	MNTSEIKEEARKSCKFPFINNETVDALIERADYHHVKGTGTMVCTLVLKNRFTVTEISSCVDIRNFSEETAKKISYSKARDKVFQFVAFGFCSEHYGDN	1796652	Turicimonas muris	Pseudomonadota
A0A228K8P1	MNMATQSAARGDDETIEQEIQRKGKTAPRITPADIEAAVRSEWYFTAGEGVAGATGAFPFDGHPGSPLSLLTFCVLVLRNGFTVTGESACASPENFDAEIGRKIARQNAIAKIWPLEGYMLKQRLHDAA	2015351	Burkholderia sp. AU27893	Pseudomonadota
A0A239AU24	MATDSQIEQEIQDKGLTAPRVTPADIEAAIRVEAYFTAGNGIEHSSSFVKADIYEEEQIIAPLDLLTFCVLVLRNGFTVTGESACASPENFDAEIGRKIARQNAVAKIWPLLGYELRSKLYRPEPDLNGPILTEADAEADLRGEPRPDNPAV	551994	Methylobacillus rhizosphaerae	Pseudomonadota
A0A241UZ94	MSNTEQQIEQEIQAKGLNAPRLSPQDIDAKIKGIYFSNPLQGINPETAIDEGAYQNLRCLTFCTIVLENGFTVTGESACASPENFDEAIGQEIAFKNAREKIWQLEGYLLKEKLSHQIKIEEHFTSQGVDIEKLKDSPVVSELPELEIKYSNDVKPIDVTGDDPARSDGSVGGCIHRSKLLDNRENAYLLTQLLNTPNINSALRKKAEAKMTALLDELI	1977884	Acinetobacter sp. ANC 4204	Pseudomonadota
A0A241V021	MSNLEQKIEKRIQAKGLNAPRLTPDHIDSKIKAVEYILPREVCKRDNGVEVFDAPLSLQTLTFCILTLENGFTVTGESACASPENFDAEMGRKIAYNNAREKIWVLEGYLLKEKLHKAQL	1977884	Acinetobacter sp. ANC 4204	Pseudomonadota
A0A241V6R6	MTLELDPSTDTTGNAEQVANFIGASAWRISGDYLIVENPVLDYRVTDNETYSTKLDKIPNGATIILLEEEQNNHVELKAGDEVTEQELQEKAVAPKVTPERIKELLAHVQLHFTFGETPTKYVRADAWLDGSFHLATAMSKAVNPKNFSKELGIEYSTKDVLAIAENKLWELEGYSLYQKLRIKQHWQTEYEREQNNQAGIKVGIDHGVEN	1977880	Acinetobacter sp. ANC 4218	Pseudomonadota
A0A241VQC2	MSNTEQQIEKEIQDKGLNAPRLTPDYIDSKIHAIRYLTGDVSPAFANEDYFSTADKSTPCLTICILTLENGFTVTGESACASPENFDKIIGQKIAYENARNKIWQLEGYLLKEKLYNA	1977876	Acinetobacter sp. ANC 4558	Pseudomonadota
A0A241YLY8	MSKEVTEQELAEKSVAPRVTKAQIDALMDRVTYSVEQRPGGTTSTFVHAFLDGKFFLATGFSACVNAENFDAEIGERMARGNAEKSAENKLWELEGYRLFATDF	470	Acinetobacter baumannii	Pseudomonadota
A0A241YVC9	MSEEQIEKQIQAKGLNAPRITPDQLDSKIKNVYYHSPLANVDPKQAMDEKTYQALRCLTFCTIVLENGFTVTGESACVAPENFDPFIGQEVAYKNAREKIWQLEGYLLKEKLYQADLDKQF	470	Acinetobacter baumannii	Pseudomonadota
A0A241ZE41	MSNEKQIEQEIQDKGLNAPRITPDHIDSKIKAVRFINGGVTPDYYAEDYKYNCGASCLTICILSLENGFTVTGESACASPENFDEKLGREIAYKNARDKIWQLEGYLLKEKLFQAELDNQF	470	Acinetobacter baumannii	Pseudomonadota
A0A242U694	MTKDVTEQELVEKSVAPRVTKSQIDALMERVTYTVEQCPGGSTSTFIHAFLDGKFFLASGFSACVNAENFDAEIGERMARGNAEKNAENKLWELEGYRLFASKF	48296	Acinetobacter pittii	Pseudomonadota
A0A246I5I1	MNDKTIEQEIQSKGLTHPRVTPADIEAEIASECFFTAWDAFTATFDAGKVVCRELDYDTLRLPPPAASRYEATRCLTICVLVLRNGFTVTGESACASPENFDPEIGRKIARQNAVQKIWPLLGFRLRDQLSNSRADP	40324	Stenotrophomonas maltophilia	Pseudomonadota
A0A246JID2	MNDQQIENEIQAKGLTAPRVTRSQIEDAIASIDFVTHTSASGQILRWAVLNMVNGYAVVGRPSVAVSPENDDAELGKEIATDNSINEAWPLLGYELKSKLAHQAELRAEVETKTYSDGTTATGVSPLPSDSPADRTA	431061	Roseateles aquatilis	Pseudomonadota
A0A248H2S4	MLAPTLSKSNRSGIKLSPEIMKSHIAEVIYEDREIGGHCVITCHFLMDNGFTVYGKNPSTSIDPANFDVEKGKSVAYEKTFSQLWELEAYRALVEKQLLEVAAVGDKNYIDSCK	1983655	Dickeya phage JA15	Uroviricota
A0A248H4G3	MLAPTLSKSNRSGIKLSPEIMKSHIAEVIYEDREIGGHCVITCHFLMDNGFTVYGKNPSTSIDPANFDVEKGKSVAYEKTFSQLWELEAYRALVEKQLLEVAAVGDKNYIDSCK	1983656	Dickeya phage XF4	Uroviricota
A0A248LHE2	MNPEGIEQAIQATGKTAPRITPADIEANIASEHYFTAGDGFVGALSVSDEFNAKPESERAITPPEPLELLTFCVLVLRNGFTVTGESACASPENFDSGIGRKIARQNAIQKIWPLMGYELRSHLASQA	168471	Laribacter hongkongensis	Pseudomonadota
A0A248LP26	MNPEGIEQAIQATGKTAPRITPADIEANIASEHYFTAGDGFVGALSVSDEFNAKPESERAITPPEPLELLTFCVLVLRNGFTVTGESACASPENFDSGIGRKIARQNAVQKIWPLMGYELRSHLASQA	168471	Laribacter hongkongensis	Pseudomonadota
A0A249Y2E7	MSRKGKRLTPDLLKSRIVDVQYEDREVLGQRMVTANFKMDNGFIVYGKKPSTTIDPAGFDPDMARKISYENTLEQLWELEAYRALSESALLESACGVDIDVFKYKIRSSELFEHYQHQTKAISLTFQPPSREGYITAEPFTVTMYHPNQYQSFEDLNNAVIQTVKDYLLKNIPADILYPPLIYRIAKTAYTAQYVYALAELDGGTRPWEGLKEVERGDICRQVVEIVKGEGGRFPQSLSNKIFVAVVNSFK	2024250	Serratia phage 2050H1	Uroviricota
A0A255HK81	MNDQEIEQQIQAKGKTAPRITPADIQAAIAQTHYFTAADGVRGAAVADGVDDGSTPPLQLLTFCVLVLRNGFTVTGESACASPENFDPEIGQQVARKNAEEKIWALEGYALKQRLHDASEG	2012679	Janthinobacterium sp. PC23-8	Pseudomonadota
A0A259DPF3	MAQNHTEVEQMMKDQGCNGDRITSELIQSRIAEVDYQTIVIAGQKLMYCGIKMDNGFVVVGKPATCIDPANWRDEIGQKISYDNTFSEIWRLEAYRKLSGEKK	1970423	Polynucleobacter sp. 24-46-87	Pseudomonadota
A0A259NTX8	MKKYIGIKQVFATPMTREAYNHLRGWTVPADENPADDGYLVEYIDGGKPNHPDYAGYISWSPKDVFERAYKLVDPSDLEMQQAFEAAGAIYPKVSAERIAELMASVQYSVHIVPGTTTTLATAFIQVGSNSFTLATEHTACVDPRNFNAELGAKYAIQKAEVSARNKLWELEGYALAHRFAGE	1970316	Alishewanella sp. 34-51-39	Pseudomonadota
A0A259P031	MTNPTDREFEQMLQEKGLNAPRITPDLIQANIKSVHYFTALQGSRCAFMDYVVEEPPFETPQPDLLNPALGLLTFCVLVLQNGFTVTGESACASPENFDAEAGRIAARRNAENKIWPLMGYELKCRLAAQTQ	1970316	Alishewanella sp. 34-51-39	Pseudomonadota
A0A263HBZ3	MKNKLTIDEIKGVIAQEEYVFKGTLTLCILTLKNGFFVTGESACLDISNYDQETGKKIAFERALNKIWELEGYLLKQRLFESTTDWRR	722	Actinobacillus seminis	Pseudomonadota
A0A270B8P2	MLDENKIEQEIVSKKLTAPRLTPEHVRRTIVAEYVGRASDLFHDSPAHESLQCLTIGICVLKNGFTVIGTSACASPENFDAEIGNKIALDNAREKIWALEGYLLRQRLHEGE	146476	Acetobacter syzygii	Pseudomonadota
A0A286KQM6	MGNREGIKLTPELLKSHIAEVIYEDREVGGHRVITCHFKMDNGFVVWGKNSSTSIDPANFDEELGKKLAYEKTFSQLWELEAYRAMVEKQIIDVSVKDAKINIDEYVSEREAIHEMGGSEFLKGKGQSVVFRHPKDPSRGFRVEFVRTDNERYNERRNGEARSLVEAYLRSFMTSEELNSELVLRLAKTCNAASGDYLWCDLSEDKRQAACDRVKKFLLDPKAEPDDSVGALYRAIVVSYL	1913039	Salmonella phage S8	Uroviricota
A0A2A2ATZ4	MRGSDMTNATAPTRVTLDDIEAHIASEHYFTAADGRTGAITAGTYEGRESPKTGGADLQPLGLLTFCVLVLQNGFTVTGQSACADPTAFDAAIGRRVARQNAINQVWPLMGYALRSRMHEAAYD	2029117	Vandammella animalimorsus	Pseudomonadota
A0A2A2C3I0	MNDQQIEKEIVEKGKTAPRITPQHIEDVIKSEHYFTAYDGLNGAISSNEYCGREKPEEGDRDLSPLKLLTFCVLVLKNGFTVTGESACASPENFDAEIGRKIARQNAVNKIWMLEGYLLKQKLSEQ	562	Escherichia coli	Pseudomonadota
A0A2A2PJA7	MNDKTIEQEIQAKGLTAPRITPADLQANIVGEYFFTAADGVQAAFSSQDELTRLTGAHGELALLTFCVLVLRNGFTVTGESACASPENFNAEIGRKIARQNAEQKIWPLMGYELKQRLHAESQYGCSKA	321662	Pseudomonas moraviensis	Pseudomonadota
A0A2A4HYF7	MTTSSLAATEAECAEGRTAPRVSLSDIEANIAHVVGFTAAAVAEIPSERRRGTLLQDTPASHDVLTIVIVTLRNGYTIIGKSAPASAANFDAELGHKLAYEDAVRQVWPLMGYELRQQLHYRALLDRPQAGVNADLTPIAGEVPSVDPAVVTAAP	862134	Sphingomonas ginsenosidimutans	Pseudomonadota
A0A2A5E840	MDEQAIEKEIQERGLNAPRLTPEHIDSIIEGATFTKLESGKCMVCELTLKNGFTVRGEAGCVSKANYNIEIGEKISKENARDKIWELEGYLLQQRLFEAA	2026807	Zetaproteobacteria bacterium	Pseudomonadota
A0A2A5EJU4	MTIPTDVIKSKIESVKYHQFDGTQTIVCAIILKTGFVSTGESSCLSPDDFTEVVGQEVAYNKAFDKLFEHEAYRQLNPYRVKRASRAQRVIALPKH	2026785	Rhodobiaceae bacterium	Pseudomonadota
A0A2A7WUM3	MSKNTVIYDDIQKIMDNSTIEVQTVLNKCTIVTCQLPNGFIIVESSACVDPVNYDEKLGAEICLKRIENKVWEFEGYKLQDFVYRAHEALEKAE	2033481	Bacillus sp. AFS002410	Bacillota
A0A2A8B1D6	MDNTVTQQDIDNILEKTQWTVEEFHGKCTVVVAKLPNGFILTESSACVDPADYDMDIGMECCKERIVNKIWELEEYRLQCELAKLVK	64104	Bacillus pseudomycoides	Bacillota
A0A2A8BST9	MSNRITQEQIDEIVEQTHFVADTYFDKVTVVLAKLPCGFVITEASGAVDKANYDEQIGIEICKQRIINKIWELEGYHLSKNLQQS	1890302	Bacillus wiedmannii	Bacillota
A0A2A8BYQ1	MGRELIDLASKRGIEVTQEDEETVEVFCKQETKVTAEQVEEIMKNAKVLISTEFGKCTVVTVKLPNGFTITESSGCVDPSNYDVRLGTDICLKRIRNKVWELEGYVLQKKVHEEGIL	64104	Bacillus pseudomycoides	Bacillota
A0A2B0M9M8	MKNTITKEDINGILEKTRWTVEEFHGKCTVVVAKLPNGFILTESSACLAPTNYDVNIGIKCCKDRIIDKIWELEEYRLQCELVK	1396	Bacillus cereus	Bacillota
A0A2B2C6Y2	MAFEPSSEYSFIAKQQEKPQRINQSEPGDINDLIEKSQVKVDKVFDRCTIVAVKLPNGFIITESISSVDEASYNEETNTQICLERIKYKISELEAYKTQSSEI	2033511	Bacillus sp. AFS073361	Bacillota
A0A2B4URY1	MDNTVTQQDIDNILEKTQWTVEEFHGKCTVVVAKLPNGFILTESSACVDSADYDMDIGMECCKERIVNKIWELEEYRLQCELAKLVK	64104	Bacillus pseudomycoides	Bacillota
A0A2B6K726	MDHTVTQQDIDNILEKTQWTVEEFHGKCTVVVAKLPNGFILTESSACVDPADYDMDIGMECCKERIVNKIWELEEYRLQCELAKLVK	64104	Bacillus pseudomycoides	Bacillota
A0A2B8BFB0	MLTDDGLSRAIAATPAERVTEEYIRSRIVGTDYMTVPGTTVTICHITLDNGYSVRGESACVNPANFRQDIGERIAHDDAFRKLWPLFGFLLAEANHRRGQGVPAVPVDLIARTAYEAGAAVGGTDRLWGDLSSDEKADSIALVSELLANPNQEDGETVSAQMQTFRAVVRGLTA	2044885	Azospirillum palustre	Pseudomonadota
A0A2C1ZCN6	MVIESICPKCGEINQVKETGEKLLFVKCKNNHFYDHVVIPYSRMAELKDDKRRKLEEMIVEKKFHRMSDKSTICLLIFENGYEVEGRSTVRDKADFRMVIGKDKAYEQALKKAMVALGAYLV	2033499	Bacillus sp. AFS037270	Bacillota
A0A2C2UWH5	MVSMFIDSICPKCGEINQVEHKGEKILIVTCKNHHMYDHIVISYSRTHSIKDEKRIKLEEMLVEKKFHRMSDKSTICLLIFNNGYEIEGRSTVRDVADFRTVVGKDKAYEQALKKAMVALGAYLV	2033496	Bacillus sp. AFS031507	Bacillota
A0A2C2V9B9	MINHSVPADINEMIEKSQVKVVKAFGRCTMVAVQLPNGFIITESITSVDEASYNKETNTQICLERIKHKISELEAYKTQSVAIQSRNRNQGKQNC	2033496	Bacillus sp. AFS031507	Bacillota
A0A2C4CER5	MEGLRYERFEQNLLDHWVKRKESAKVGLKTTVVCLQMNNGFEVVGQSACMNPDEYDYELGVYYATKDALKRIADIVAYIEHEGTF	155322	Bacillus toyonensis	Bacillota
A0A2C9WSZ7	MKNNEQIVPRVTKERIEALLNRVEVHTTTCDTPTSHVMAVAWLDGKFHLGTAISKADIATGHFNEELGIERSTKDALKIAENKLWELEGYRLFSGG	1977876	Acinetobacter sp. ANC 4558	Pseudomonadota
A0A2D2W313	MATVSKEAIEAKIKSVYYFNGADAVKSAFVDPFALPVDDLANLGLTTHCVIILENGFKVEGKSACVDPAIYDEQKGRQYAYENAFNKIWELEGYLLRQALHEKEETAKALASFAENNTCDGGGCTI	2047765	Escherichia phage St11Ph5	Uroviricota
A0A2D6TPW0	MPPSLPKPEKEIKMLSNKELAEKLQIRPAKTVTQKTIKDKIASRQFIQPEGTTSTICLLTMSNGYVVIGKSACASPKNFDKAMGEKIAYDDAFQQIWALEGYLLREELSKQEEFAETSYQENFDPSLYDQVISLVEHAKQHGSGLFVTSYSKGELRGIGGNATPDEVATMIDAMIEQTGSRQNLAMKSLNRIIGHLEKSAA	1913988	Alphaproteobacteria bacterium	Pseudomonadota
A0A2D7XE44	MTNSNSAHPKNYPSVTLEEIESNIGSEHYFTGSDGIWGAYKNNNDVRMEQYKPDHAVSTSIEALGLLTFCVIVLRNGFTVIGESACVSPENFNAEKGREVARKNAIEKMWPLMGYALKTKLSEERERAERRPDPADGAPNPGVRFYG	1979962	Pusillimonas sp. (ex Stolz et al. 2005)	Pseudomonadota
A0A2E3D4Z3	MNDSQIEKEIKEKGLTAPRITPEHLEGVIVSEQYHVFAGTTFTACLLTLKNGYTVLGESACASPENFNAELGRKIARENAKNKIWSLEGYLLREKLSQN	1891229	Pseudomonadales bacterium	Pseudomonadota
A0A2E3EL79	MTSHPDGADQAPRVTAADVDAAIVSEHFFTLGDAVSGAAPDRRVTYPASLDRVTVCVLTLHNGWVVTGKSACVSPALFDSDLGRRLARKAAVDKIWPLLGYELACRQSGGNVAWNS	2024861	Tistrella sp.	Pseudomonadota
A0A2E3MTU2	MSNELPNTVTKDALDQLVAQSNIEYAVFGNKLTVAVITLPCNFKVTGEASCVDVNNFDKALGEKYALEKAVEKLWELEGYLLANDLYRSKGE	2026779	Planctomycetaceae bacterium	Planctomycetota
A0A2E7E6M8	MTPERVQELADSLEYKTERVGDSTVTGCWAFLPNGFQVGYGESACIDPESFDAEKGEKYARERCEQAAIQKIWELEGYRLAQQLKPL	1899355	Oceanospirillaceae bacterium	Pseudomonadota
A0A2G2H3U1	MAQNHSDVEAMMKDQRCDGDRITSEGIEARISEVGYQIVTLAGQKMMFCGIRMDNGFVVVGKPATCIDPANWRDEIGQKISYDNAFSEIWKLEAYRKMSGA	1872427	Alcanivorax sp.	Pseudomonadota
A0A2G2PYS2	MIEARGLNARRVSLDELHGSIKSVEIIRHRIESGSVLRFAILTMDNGFTVTGRPSVSVSAENDNDDVGVKVAIQNAVFELWPFVGFRVVEARHNESN	2030825	Thalassobium sp.	Pseudomonadota
A0A2G3K5N4	MHSETNFNNQDQSSQYIKPKSSNAPRITERDVHAAIVGEDYHHFANSTLTVCMLRLRNGFTVLGQSACVSRDNFDPVKGREIARRNACDEVWKVLGYDLCEQIHRVERNKSLLRNIFEPYLAAM	1559339	Chitinimonas sp. BJB300	Pseudomonadota
A0A2G6LFU8	MKKLTKEYLESLIIKTEHARFGDTLTICVLTLQNGFNVVGSSACISKDIFDEEKGKQVAYDNAFGQLWELEGYKQKGQ	1913989	Gammaproteobacteria bacterium	Pseudomonadota
A0A2G6ZL12	MNLSFNTSPKMLLCIAAVILAVLLFCAFKVNTNPSGIALTGFIASCVALAVLALYTKIDVVIQVLRDDLEPKTGGTLGSNVVGVQRDHRNDLEYSLVHALAPHLVNTKNAAELGAFIRDVANSIQGRSSQTLAATCTCTCTCTCSTSMACSNCPKPIVSAVAGAAGTHWDDLRQRQAESVAMAASLTAPSVTAEQIQVLMDKLIWVYDQPEGTTTTFAHAYLGRFYVATGYSGCVSPENFDAAKGIKYAREQAEGKVRDELWKLEGYKLHSAIAGQ	2035201	Comamonas sp. 26	Pseudomonadota
A0A2H4J3Y5	MTSVTDQAIEQEIQAKGLTAPRVTPADLKANIVGEYFFTAADGVQAAFNSQDELTRLTGAHGELALLTFCVLVLRNGFTVTGESACASPENFDAEIGRKIARDNAVARVWPLMGYALKQHLNDEA	2100421	uncultured Caudovirales phage	Uroviricota
A0A2H4JEZ6	MTPAEQQIETKIVSLGLTAPRITPQHIHKLLEGVNYHTHVIPGTTTILATAIMPSGFTLATAESACVSPENFNLQLGIEIAIRKAKDAAIDALWKLEGYRLKQTMHEIKQEAGQAALDRMRATVAADKQASTCGHLSGDPSACACPGGLCSDAIDLIGCR	2100421	uncultured Caudovirales phage	Uroviricota
A0A2H4P7H0	MKVYTGTKKVQAQPMTRGDYNALRGWETPKEENPSDEGYLIEYLDGGKANHDAFDGYISWSPRDVFERSYLETGEPVVPSDGPKVVYGDLIAMIASEVFVVPSGSTTTICHITLKNGFSVQGISACVDPANYRQNVGEFFARKQAIDKIWPFAGFLLAEKLYQEKKLQGDWIDRLRDEHELNAGNLTKLKKFLANLPEGFDKVKAEMMHEQARIMGQFVDILKMRLDNALLG	2048976	Pseudomonas phage inbricus	Uroviricota
A0A2H4PHK9	MLAPTLSKSNRSGIKLSPEIMKSHIAEVIYEDREIGGHCVITCHFLMDNGFTVYGKNPSTSIDPANFDVEKGKSVAYEKTFSQLWELEAYRALVEKQLLEVAAVGDKNYIDSCK	2053675	Dickeya phage PP35	Uroviricota
A0A2H4PNZ8	MGNREGIKLTPELLKSHIAEVIYEDREVGGHRVITCHFKMDNGFVVWGKNSSTSIDPANFDEELGKKLAYEKTFSQLWELEAYRAMVEKQIIDVSVKDAKINIDEYVSEREAIHEMGGSEFLKGKGQSVVFRHPKDPSRGFRVEFVRTDNERYNERRNGEARSLVEAYLRSFMTSEELNSELVLRLAKTCNAASGDYPWCDLSEDKRQAACDRVKKFLLDPKAEPDDSVGALYRAIVVSYL	2053671	Escherichia phage FEC14	Uroviricota
A0A2H5BNB9	MKNRTGIKLNPEILKSHIAEVIYEDREVGGHRVITCHLKMDNGFVVWGKDSSTSIDPKNFDEELGKKLAYDKTFSQLWELEAYRAMVVQDFIGKTTEEPFIKLENYIEESKTIQVSGDLDYQKGVATVYSIRSIKRSKFGLLDYISICLYKTDNKKHDDIHNSKEIQKAKDFIRSYMNHTEINSQFVIHIAKLCWAARSAVVDTTPSWEDSKETDRQDMCETVKKLLLSPSDYQPKDNLLKLFWAIVSQFR	2054273	Klebsiella phage Menlow	Uroviricota
A0A2H5BNU9	MSNRNGIKLTPDVLKSHIAEVIYEDREVGGHRVITCHFKMDNGFVVWGKNSSTSIDPTNFDEELGKKLAYDKTFSQLWELEAYRAMVVKDFISKTTEEPFIKLEKYIEDSRTIRLSIGPDYREGVATAYSIRSIKSNKFGLLDHIDICLYKTDNKRHDEIKNSEAIQKAKDFIRSHMDYAEINSEFVIHIAKLCWAARSAVVDTTPSWETCKETDRQDMCDTVKKLLLSPSGYQPNDNLLKLFWAIVSQFR	2054272	Klebsiella phage May	Uroviricota
A0A2H5BPH5	MGNREGIKLTPELLKSHIAEVIYEDREVGGHRVITCHFKMDNGFVVWGKNSSTSIDPANFDEELGKKLAYEKTFSQLWELEAYRAMVEKQIIDASVKDAKINIDEYVSEREAIHEMGGSEFLKGKGQSVVFRHPKDPSRGFRVEFVRTDNERYNERRNGEARSLVEAYLRSFMTSEELNSELVLRLAKTCNAASGDYPWCDLSEDKRQAACDRVKKFLLDPKAQPGDSVGALYRAIVVSYL	2054274	Salmonella phage Mutine	Uroviricota
A0A2I0GXS0	MAELPNKVTKEDLEHLVAQSNTIFTNPAGTLTHCVITLPCGYTVTGESACVDPANYNKELGEKYALEQAVDKLWPLEGYLLANDLYRAKQPTSFVSRMVFEQSDLNEKLEKLTKFLDQPKPDFVEQSQWELMKDQQEAMVSYFNILEKRITLTLGDEPKLLKSPQ	888436	Psychrobacter sp. 4Bb	Pseudomonadota
A0A2I1RGV5	MASLIDTKKVTKDFLESEIDKVEYNRLGGTLTHCTIYTHDGFTFTGESACVDPEQFNEEIGKQIAYKMAFDKMYMPYGFWLHKTLRHQNQAEENTECTPVLDLSDLASAEIDHDTLVGHMAEKTGDLIEWLDKSGYTDKRWLNIAKTDLQKGFMSLMRSVVKPETF	34062	Moraxella osloensis	Pseudomonadota
A0A2I1RIU7	MKTKFLTIAMSVSFAMVLDAKRITKDFLESEIAEVKYQRLSERTTHCMIITHSGAEFTGESMVADSSNFDEELGKKYAFQQAFESMYEPYGFWLRQMLYYQNQSEEPNN	34062	Moraxella osloensis	Pseudomonadota
A0A2I1XBH5	MTLFLKREDLVARIADTRYHRVEGTTATVCTVILHSGFVVIGKSACITPDIFDEAKGREFAYEDALKNLLDLEAYRVKENAHDAQEKES	490	Neisseria sicca	Pseudomonadota
A0A2I7QK91	MKDNAIEKEIQDKGLTAPRVTPDRLEEVIKDEQYHAFPGSTFTSCLLTLENGFTVHGESACASPENFDAELGAKIARDNAKNKIWALEGYLLKQKLHEEPVDFKGRLLKEREDLEDKTTKLGDFINNGQPAFIDGKQWALLNHQYGHMVKYHSILVTRIKLIS	1881244	Vibrio phage 1.013.O._10N.286.54.F9	Uroviricota
A0A2I7R929	MKKQNKVASAHIQALIASLQFKFERVGETTVTGCWAFLPNGFQVGYGESACVDPNEYKQADGERYAKERCVVNASNKLWELEGYLLKTTGATSDSYTCGNVQLTPKDRLIIEIRGLREKLGKLVEFKEKERPDFVCCNSWDLMGEQVKVMKHYIEILEVRLNLFK	1881336	Vibrio phage 1.138.O._10N.261.48.A1	Uroviricota
A0A2J0PS09	MAIEQEIQAKGLTAPRVTPGHIESIIQSEHYFTAYDGAKSGGEEVEQIWHDKDDLGKEYEPLSLLTFCVLVLRNGFTVTGESACASPENFDPEIGRKIARENAVNKIWMLEGYLLKQKLSEQ	208224	Enterobacter kobei	Pseudomonadota
A0A2J5PF36	MSDKDIEQEIQAKGLTAPRVTPDHIESIIAQEAYFTAEDGAFGVAIKAKHTGGEVNYQPHESLSLLTFCVMVLRNGFTVTGESACASPENFDPEIGRKIARENAVNKIWMLEGYLLKQRLSEK	1134687	Klebsiella michiganensis	Pseudomonadota
A0A2K8HND9	MKVNPQDVKNMIVEESFTILPNGLTTVCQLTLVNGWTVTGQSSCVDPDEFDAEIGIEIARRNAEDEVWKFAGYELMQKLHKRRMGAKERLKLELQELRERQERLFNLLHTDAAVDIPEYAYSLLEQQETAQRNLIDILEERLKQWRD	2034344	Pseudomonas phage vB_PaeP_DEV	Uroviricota
A0A2K8HVG5	MKVNPQDVKNMIVEESFTILPNGLTTVCQLTLVNGWTVTGQSSCVDPDEFDAEIGIEIARRNAEDEVWKFAGYELMQKLHKRRMGAKERLKLELQELRERQERLFNLLHTDAAVDIPEYAYSLLEQQETAQRNLIDILEERLKQWRD	2034342	Pseudomonas phage vB_PaeP_PYO2	Uroviricota
A0A2K9PCY6	MSDKDIEQQIKAKGLTAPRVTPQHVEDIISECHYLNVGEKIQDAWPDKSAMDACSPTLNLLTICVLVLRNGFTVTGESACASPENFDPEIGRKIARENAVNKIWMLEGYLLKQRLHESS	2066049	Citrobacter freundii complex sp. CFNIH2	Pseudomonadota
A0A2K9VA08	MNRITEEHIDSIIEGVYYFNMAKAVENEAVLIPEDHLKALSTTTVCALVISNGFTITGKSACVDPNTFNEELGKKYAYEQAIDKVWELEGYLLKQNLYEKAQSQEMLKGFLQDDNCEGGGCKI	2079259	Escherichia phage PMBT57	Uroviricota
A0A2K9VHN5	MTDKAEQELETKLQDLGLTSAPRVTPAMVDAMIERTEYIMLPGDNHMICKLYLFGGRFTVTGESSTVSKENFDPKIGEELSLRNARNKLWPLAGAILAYDLQHHRAPLPPEVLALPEDVQLVVVELNQVMSRLKALGPLVANEKELFAAGVSQEEVQLLKEQFTFMSGYSETLQKRLARIGL	2079289	Pseudomonas phage Littlefix	Uroviricota
A0A2L0TV79	MSDDQIEQEIQAKGLTAPRVTPQRINDVIASEHYFTAAQGVAGVVSDSTVDRFLTWPVPASVYPDGIPGQDGRTGTNLLSCIEARQMLDHVVAAPVPASLGLLTFCVLVLKNGFTVTGENACASPENFDPELGRKIARENAVNKILALGGYLLKQALHEAAQ	1636606	Aeromonas sp. ASNIH1	Pseudomonadota
A0A2L1VEC5	MSSEQQIEQEIQTKGLNAPRLTPQHIDSVIVGETYTNLPDGRTVICQLTLKNGFTVDGKSACVSKDNFNQEIGNKIARDNAREKIWELEGYLLKEKLYQAELDEKF	106654	Acinetobacter nosocomialis	Pseudomonadota
A0A2M7FUY2	MNHITSPRTCDAGIEQEIQAKGLTAPRVTPADIEANIAVEHYFRASDAVFHNGGGPTVYPEPELALLTFCVLILKNGFTVTGESACASRENFDAEIGRKIAKQNAVQKIWPLMGYALKERLNSNEI	1973953	Comamonadaceae bacterium CG17_big_fil_post_rev_8_21_14_2_50_60_13	Pseudomonadota
A0A2M8H3S4	MFGEMEPQTKVEKSHIDALVASLEFKFARVEDTTVTGCWAYLPNGFKVGYGESACVDPNNFNEADGQKYAKERCIQNATNKLWELEGYLLKVTGATSNPSNCFDEEEIQSKESNRPGFRLYESKPTIREAYQIRADDFFEPLVGSSELSDRMKINIGGIEYIFAYHEPVKAGDYVVFLTESDIYHCNQEVFVERNII	1971595	Vibrio sp. HA2012	Pseudomonadota
A0A2M9P8S8	MTDSLRITDDASRAVQKTPNRISLDSMLAKVVSEDYLNPPTIPHMTICILVLANGFSLVGKTAPADPENFDAELGRRFAKEDAIRQMWPLEAYALRERMTVGE	1985299	Amaricoccus sp. HAR-UPW-R2A-40	Pseudomonadota
A0A2M9P976	MSIDEAGIEAEIQSKGLTAPRLTPALIDETITGEDYHVFPGTTLTVCALRLRNGFVVTGESAAASPENFDQAIGRKIARDNARQKIWTLEGYLLRERLSAA	1985299	Amaricoccus sp. HAR-UPW-R2A-40	Pseudomonadota
A0A2N2AC22	MNDNAIEQEIQDKGLTAPRITPERIEQVIVGEDYHVFPGTTLTVCCLTLANGFTVTGESACASPENFDAELGAKIARDNAKQKIWQLEGYALRNQLSAQ	2013791	Gammaproteobacteria bacterium HGW-Gammaproteobacteria-1	Pseudomonadota
A0A2N3KY72	MTKTESEIENEIVAKGLTAPRITPDMIDECVMTEAYHVFPGTTLTVCALTLRNGFQVVGESACASPENFNPEIGRKIARENARNKIWALEGYRLRSELAGAAE	2048283	Thalassospira marina	Pseudomonadota
A0A2N5HSX2	MKVSFIPSLLTTYIMTCLHQFKGVDKMVIESFCPKCGEINLVQETGEKLLIVKCKNNHYYDHIVIPYFRTAELKDDKRKKLEEMIVEKKFHRMSEKSTICLLIFENGYEVEGRSTVRDQADFRMVIGKDKAYEQALKKAMVALGAFLV	1740721	Neobacillus cucumis	Bacillota
A0A2N9CIU6	MNDNEIEQEIIAKGKTAPRVTPADIEAAIVSEYYINAGDATAHCANPDDHASLRLLTFCVLVLRNGFTVTGESACVSPENFDAEIGRKVARAKAIEKIWPLEGYLLKQRLHDAA	95486	Burkholderia cenocepacia	Pseudomonadota
A0A2P0N9Y1	MNTEEFMATVSKESIEAKIKSVVYLNVGSGVEATDGGTTDQAVLDNLKLVTLCIIILENGFKVEGVSACVDPANYDEEKGKAYAYENAFEKIWEVEGYLLRQAMWEKDETAKALAGFAENSKCEGGGCTI	1958919	Pectobacterium phage vB_PatP_CB4	Uroviricota
A0A2P0PAT1	MNTEEFMATVSKESIEAKIKSVVYLNVGSGVEATDGGTTDQAVLDNLKLVTLCIIILENGFKVEGVSACVDPANYDEEKGKAYAYENAFEKIWEVEGYLLRQAMWEKDETAKALAGFAENSKCEGGGCTI	1958917	Pectobacterium phage vB_PatP_CB1	Uroviricota
A0A2P0PB74	MNTEEFMATVSKESIEAKIKSVVYLNVGSGVEATDGGTTDQAVLDNLKLVTLCIIILENGFKVEGVSACVDPANYDEEKGKAYAYENAFEKIWEVEGYLLRQAMWEKDETAKALAGFAENSKCEGGGCTI	1958918	Pectobacterium phage vB_PatP_CB3	Uroviricota
A0A2P0QE62	MGNREGIKLTPELLKSHIAEVIYEDREVGGHRVITCHFKMDNGFVVWGKNSSTSIDPANFDEELGKKLAYEKTFSQLWELEAYRAMVEKQIIDVSVKDAKINIDEYVSEREAIHEMGGSEFLKGKGQSVVFRHPKDPSRGFRVEFVRTDNERYNERRNGEARSLVEAYLRSFMTSEELNSELVLRLAKTCNAASGDYPWCDLSEDKRQAACDRVKKFLLDPKAEPDDSVGALYRAIVVSYL	1958914	Salmonella phage BSP101	Uroviricota
A0A2P1CCM5	MDLEQEIQNKGANVAPRITPSHIEDCIASVHFFTAADGVNGAKRPDTVINDDSLQSLELLTICVLVLKNGFTVIGKSACASPENFNAKIGKDVAWRDAKEQIWPLEGYLLKQNLYEQKQSQDMLKGFLEDDNCDGGGCKI	2099850	Klebsiella phage KP8	Uroviricota
A0A2P1JV29	MSNAPKVTIEEIHASIKKESYTLLPDGKTTICQLTMDNDFTIEGSSACVSIKNYDQAKGEKYAKERAINNCWQFLGWRLADKLKLEQGSFLTRLTHERNGLAGRFHNLSLFFQSPLFKQLNTDQQMLLNAQASVMKSYLAILDKRLELIGELE	2108116	Xanthomonas phage RiverRider	Uroviricota
A0A2P1VHD6	MEELGALHPGFNDRVNRAWNHLHRAFWSQVPAPASAPGLRDELPCAEPESKPEAGKKSNFAAVSEKLGERWKESADRADERTAALVDHLSTKTFSDGATATGLGPLPDLSPGQQDASVEQLIQSKGKTAPRVTPDDIEANIASEHYFTAAEGVAGEASLRHHIVVSGDVKPPAALGLLTFCVLVLRNGFTVTGESACASPENFDAEIGRRIARENAVQKVWPLMGYALKQRLHDAAA	2126319	Variovorax sp. PMC12	Pseudomonadota
A0A2P8KUM9	MGSSARTVVTEGELAAKAVAPRVTPADIRANIVEEHYFTASDGAQHENAVHVHGDAGWLLGSMQVLTFCVLVLRNGFTVTGESAPARPENFDPEIGRRIARENAVQKIWPLMGYALKSQLAGQQ	1105204	Variovorax sp. WS11	Pseudomonadota
A0A2R2ISJ1	MTDSAIEREIQEKGMTAPRVTPADVEAAIAGEHYFTASQGVIGAGKKVQFGSPLLLLTFCVLILRNGYTVTGESACASPENFDAELGRKIARQNAVNKVWPLLGYALKERLVGAQPQT	1777131	Chromobacterium sp. F49	Pseudomonadota
A0A2R4NUF9	MVVPKIERKTIDGLVASLNYQTHHFPGTTLTIAVALMPDGFMVSSGFSATAHPGLFDEETGRKVAIAKAQHNASEALWQFEGYKLKSSLAAGNKDDR	419257	Yersinia massiliensis	Pseudomonadota
A0A2R4WIA7	MSSDETTMEQKLQDKGLNAPRLTPALIDATITGEAFHVFPGTTLTVCALTLRNGFIVTGTSAAASPENFDEAIGREIARRNARERIWELEGYLLRERLHQGSAAST	2051553	Methylobacterium currus	Pseudomonadota
A0A2R7NVI8	MRDYSAILAERIEAFGGALATLPVVDSCPDSLELEIQAKASKGPRVTPAALKDEIASAHYFTADEGVYGHETLNSESVSTPEPQGPLGLLTICVLKLRNGFTVLGHSACASPENFNWEIGKRIARENAERQIWPLLGFRLRDELARPVLTDADAAADLAGTPRPDNSTAEAADFLASVKACDLSGDAPCEACQ	2056855	Acidovorax sp. HMWF018	Pseudomonadota
A0A2R7P8T1	MNHIPSPDTSDTGIERLIQAKGKTAARITPADVQANITSEHYFTAADAVAGTAAPTAYEFYNPDTGHAIVDYSEHTYVGQLSREKGYVPLPLVKKPIVAEAPLGLLTFCVLVLRNGFTVTGESACASPENFDAEIGRRIARENAVQKIWPLMGYELRSKLASQNLAQVQPVDFLVGSKACDIAGDTCDACQ	2056855	Acidovorax sp. HMWF018	Pseudomonadota
A0A2S1GN60	MNDNEIEQEIVAKGKTAPRVTPEDIEATIVNEFYFTAEDGVVGAHARPGSFASVGHSSEPHALALLTFCVLVLRNGFTVTGESACASPENFDADIGRKVARANAVQKIWQLEGYLLKQRLYDAA	2115967	Burkholderia phage vB_BmuP_KL4	Uroviricota
A0A2S1GT48	MNTEEFMATVSKESIEAKIKSVVYLNVGSGVEATDGGTTDQAVLDNLKLVTLCIIILENGFKVEGVSACVDPANYDEEKGKAYAYENAFEKIWEVEGYLLRQAMWEKDETAKALAGFAENSKCEGGGCTI	2163635	Pectobacterium phage Nepra	Uroviricota
A0A2S1PFX1	MTDKAEQELETKLQELGLTSAPRVTPAMVDAMIERTEYIMLPGDNHMICKLYLFGGRFTITGESSTVSKENFDAKIGEEISLRSARDKLWPLAGAILAYDLQHHRTPLPPEVLALPEDVQLVVVELNQVLSRLKALGPLVANEQELLAAGAAQEEVDLLKEQFTFMTGYSETLQKRLARIGL	2163965	Pseudomonas phage 98PfluR60PP	Uroviricota
A0A2S2FE39	MIKGITEQELAAKAVAPRVTADQINALMERVTFVPVMQPGGTTSTFVHAFLDGSFFLATGFSACVNKANFDEEIGFHMARDDAYKKAQSKLWELEGYRLFASQNKL	1871111	Acinetobacter defluvii	Pseudomonadota
A0A2S2FEG0	MTAQITLQLDPTTDTTGNAEQVARMIGVSAWHISGDYLVVENPLLDYRVTNNETYSHKTDRIPNGAVVILVQEEPKTVEQQIEQEIQSKNLNAPRLTPADIDATIVDEYYFTAAQGVGNNCNGYDAMGFHSVLGTLTFCVLVLKNGFTVTGESACASPENFDPEIGKKVARENARNKVWMLEGYLLKEKLNHQIKIQEHFASQGVDAGKLQDSPIVSEFPELEIKYSDAVKSTDPTNDNQACASGNVGECIHRTKLLNNRENAYLLTQLLSLPNINNDLRKKAEAKMTSLLDELI	1871111	Acinetobacter defluvii	Pseudomonadota
A0A2S4LJP6	MTARDGDWIIRGVEGEFYPCRDSVFQATYTIASRSADSSGDPALSRNEADAIVEKSTAPRVTLDAIKAKIGDVEYFRSGVLTICIITMRNGFTFVGKSACASPENYDQAAGERYAYDDAVRQIWAFEAYLLRETLSAVAASLRGQDNAVEAPSASQDLRSRGEPRVPPAA	2044878	Methylobacterium sp. V23	Pseudomonadota
A0A2S4U466	MTDQQHLDAEMERDIQALELTAPRVTPEQIDALMRGVRYEVQVVPGTTTTLATAIAANGFTLAIGMTACADPANFNAEFGAKYAIKDAEAKARQELWKLEGWRLKCHLANL	1920113	Aeromonas sp. ASNIH8	Pseudomonadota
A0A2S5DRG6	MNMATQSAARGDDETIEQEIQRKGKTAPRITPADIEAAVRSEWYFTAGEGVAGATGAFPFDGHPGSPLSLLTFCVLVLRNGFTVTGESACASPENFDAEIGRKIARQNAIAKIWPLEGYMLKQRLHDAA	488447	Burkholderia contaminans	Pseudomonadota
A0A2S5QN39	MSEQQIEQEIKDKGLNAPRLTPADIDAVISGETFTVLPSGKVMVCELTLINGYTVRGESATVSKENFNLEIGEKISRENARNQIWQLEGYLLQQSLHEGARKQTGFPIPETIGVVKTAADSVSDLG	2051956	Methylotenera sp.	Pseudomonadota
A0A2S5UE91	MNDQQIEKEIVEKGKTAPRVTPEKIEGLICSEHFFTAAQGDHQAKEDDLIYNPEPYVEATPDALHLLTFCVLVLRNGFTVTGESACASPENFDAEIGRKIARQNAVNKIWMLEGYLLKQKLSEQ	562	Escherichia coli	Pseudomonadota
A0A2S7ADJ0	MDDNSIEKEIQAKGLTAPRVTPTDIEAEISGEYFFTAAEGVQAAGHSNPEAVVAGMHGELRLLTFCVLRLRNGFTVTAESACASPENFDPDIGRKIARQNAVAKIWPLLGFRLRDKLAG	56448	Xanthomonas arboricola	Pseudomonadota
A0A2S8DH85	MNDQQIEKEIVEKGKTAPRVTPQYIESIILEEHFFTAYDGIRAANMGVGDSWTAHNSTDLLTFCVLVLKNGFTVTGESACASQENFDAEIGRKIARQNAVNKIWMLEGYLLKQKLSEQ	622	Shigella dysenteriae	Pseudomonadota
A0A2S8VQB2	MKNKITQEDINAILDKTQWTVEEFHGKCTVVVAKLPNGFILTESSACVDPTNYDVNIGIECCKDRIVDKIWHLEGYRLQCELAK	1827288	Bacillus sp. MYb78	Bacillota
A0A2S9E2I2	MNDQAIEQEIQAKGLTAPRVTPADLQANIASEHYFTAVDGVLGAYKNNDDVRVEVISPDWEVPRSIESLGLLTFCVLVLRNGFTVTGESACASPENFDTEVGRKIARDNAVAKVWPLMGYALKQQLHQAAQEQSK	651740	Pseudomonas cedrina	Pseudomonadota
A0A2S9RH16	MNSITEEFIKSQIANVEYHQLTGTTITIAVITLKSGFTVTGESACVDPNNFDVEIGNKIAYENAFDKLWQLFGFELKQKIGGDWVYRLHRERSELAERIDALKEFLNSKEIITICEHNVLKQQEKVMSQYLAILDARLAQI	727	Haemophilus influenzae	Pseudomonadota
A0A2S9S0K4	MNSITEEFIKSQIANVEYHQLTGTTITIAVITLKSGFTVTGESACVDPNNFDVEIGNKIAYENAFDKLWQLFGFELKQKIGGDWVYRLHRERSELSERIDALKEFLNSKEIITICEHNVLKQQEKVMSQYLAILDARLAQI	727	Haemophilus influenzae	Pseudomonadota
A0A2T0LC01	MDWKTILEENPEFAEHFDKVEFRKMGERTTVCLVTLKNGFEIIGFSAVWDLSLYDKEKGRYWAFKRAAEKLPLLKEKGYVD	201975	Planifilum fimeticola	Bacillota
A0A2T3E9K6	MSKDEAQIEAEIQAKGLNAPRVTPTQIDETIVSEQYHVFPNTTLTVCALTLRNGYIVTGESAAASPENFNQEIGRKIARDNARNKIWALEGYLLREHLSRVSHGVAQ	2127050	Rhizobium sp. JAB6	Pseudomonadota
A0A2T3UZD1	MTSKENTPLKVTPEHIEQLIQSEHYFTAYDASHGDNFISVYNSKTDIDKGHESLKLLTFCVMVLKNGYTVTGKSACVRPEIFNFDVGREYARKDAIDQIWPLEGYLLKQKWHEAKQ	562	Escherichia coli	Pseudomonadota
A0A2T5VCE4	MSKDEEAIEVELQAKRLTAKRITPDMLDAEIAGEDYHVFPGSCLTVCALTLRNGFTVTGESACASAANFDAEIGRTIARTNAREKLWPLLGFRLRDQLSA	665038	Breoghania corrubedonensis	Pseudomonadota
A0A2U1C778	MTSDGIEQEIQAKGLTAARVTPADVDANIATVEYVKHISAGRKVLRWAVITTTSGFAVVGKPSASVSPENDDEDIGKKVAFDNSKAELWPLMGYALQTKLTNT	2135643	Simplicispira sp. 125	Pseudomonadota
A0A2U1TMA4	MTPTNDQQIEQEIQTKGLTAPRVTPEHIASVIRSEFYFTAGDGVRGESHMGTSPAGIAKSLNQLTTCVLVLRNGFTVTGESACVSPDNFNAELGRKYAREKAINKIWELEGYLLKQRLYEQSATMPSNAEPVTLYRDQLVSINGIPFFLLGDVQAYSGSKGNVALAFEPQPECSGDEACR	2173106	Brenneria corticis	Pseudomonadota
A0A2U1YTM6	MSEAAINAALEATPGERVTLEYMQSRIVSKDFTVLPDSTVTICNITLDNGYSVRGESACVDPANFNREIGQHYAEKQAIDKLWPLFGFLLAEKRFRSA	716760	Azospirillum sp. TSO5	Pseudomonadota
A0A2U3BF31	MFGEMEPQTKVEKSHIDALVASLEFKFARVEDTTVTGCWAYLPNGFKVGYGESACVDPNNFNEADGQKYAKERCIQNATNKLWELEGYLPKVTGATSNPSICFDEEEIQSKESNRPGFRFYESKPTIREAYQIRVDDFFEPLVGSSESSGRMKIKIGGIDYTFAYHEPVKAGDYVVFLTESDIYHCNKEVFAERNII	2200953	Vibrio albus	Pseudomonadota
A0A2V2T744	MTDQAIEQEIQAKGLTAPRITPADVEANIVGEYFFTAEDGVKTAFNQQDELTRLTGYHAELGLLTFCVLVLKNGFTVTGESACASPANFDAEIGRKISRQNAVSKIWPLMGYELRSRLAD	2202894	Pseudomonas sp. RW407	Pseudomonadota
A0A2V4KNU4	MTPSEQDKALEAQILAKGLTAPRVLPEQIDELVSRLSFHTYVIPGTTVTVAAAIGPGNFVVAIGKAGAASAENFDEMVGRNRAISRAKDAARNQLWELEGYRLKRNLLDLQEFGGLDQVLEVAANMPPELADVWATSAVPFVALHQVDAPPRPCCVGAACTGACGATPGRIVELDPSESVRPCSICNASKVEGSTGAAV	43263	Pseudomonas alcaligenes	Pseudomonadota
A0A2V4PTZ9	MKDQAIEQEIQAKGKTAPRITPADLQANIDGEYYFTAQDAVQATLHKQDELTRLTGAHSELALLTFCVLRLKNGFTVTGESACASPENFDAEIGRKIARQNAEQKIWPLMGYELKQRLHDSK	59511	Pseudomonas syringae pv. maculicola	Pseudomonadota
A0A2W0GD98	MVSTASPAPSCVAIEQEIQAKGLTAPRVTPQHIDSVISHELYFTAQQGVFGEAATHVTELKDTPAFPVHESLGLLTFCVLVLRNGFTVTGESACASPENFDPEIGRKIARENAVNKIWMLEGYLLKQRLHDDRSDVWENEDDCRRALEVK	2027919	Enterobacter cloacae complex sp.	Pseudomonadota
A0A2W5S110	MPNENQIEKEIQDKGLNAPRLTPDHIDSVIVDETYTNLPDGRTVICQLTLKNGYTIDGKSACVSKENFNQEIGNKIARQNAREKIWELEGYLLKEKLSTSKQ	40214	Acinetobacter johnsonii	Pseudomonadota
A0A2W7QUZ4	MHNIQSPRTDDNAIEQEIQAKGKTAPRVTPAEIEANIASEHYFTAADGVDGHNIAVLRASEPTAPLEVAPMSDDPDLGKTGMAPLRLLTFCVLVLGNGFTVTGESACASPENFDAEIGRKIARQNAVNKIWPLMGYALKQQLHDVA	942866	Cupriavidus alkaliphilus	Pseudomonadota
A0A2X3IPX0	MSDKDIESEIQAKGLTAPRVTPDHIESIIAQEAYFTAEDGAFGVAIKAKHTGGEVNYQPHESLSLLTFCVLVLRNGFTVTGESACASPENFAPEIGRKIARENAVNKIWMLEGYLLKQRLSEK	573	Klebsiella pneumoniae	Pseudomonadota
A0A2Y0GSQ7	MNDQQIEKEIVEKGKTAPRVTPDHIEGIIAQEAYFTAEDGAFGKAIKAKHTGGEVNYQPHESLSLLTFCVLVLKNGFTVTGESACASPENFDAEIGRKIARQNAVNKIWMLEGYLLKQKLSEQ	562	Escherichia coli	Pseudomonadota
A0A2Z4PYQ3	MKVNPQDVKNMIVEESFTILPSGLTTVCQLTLVNGWTVTGQSSCVDPDEFDAEIGIEVARRNAEDEVWKFAGYELMQKLHKLKMGPKERLKLELQELRERQERLSNLLHTDAAVDIPEYAYSLLEQQETAQRNLIEILEERLKQWQD	2234081	Pseudomonas phage LP14	Uroviricota
A0A2Z4Q015	MATVSKESIEAKIKSVYYFNGADAVKSGFANPSAIPEDDLANLSLVTYCTIILENGFKVEGVSACVDPAIYDEWVGRRYAYENAFNKIWELEGYLLRQALHEKEETAKALASFAENNTCDGGGCTI	2234086	Escherichia phage phi G17	Uroviricota
A0A2Z5H8Q1	MSVSAEQALEQTIVAKGLTTAPRVTPAALEAMIKTTELIKIEPSILLCVLTLHNGLTVVGKNLGSVCAENYDEELGKQLAMRDARDQLWPLAGFMLAEDIHRGNRPLTQEQRELPDHVQRVITEMYQVAARLMGLTDFLVQVDAGSLEALELSADEIADLREQHGLMKSYVEVLQRRLSRAGV	2268587	Pseudomonas phage phCDa	Uroviricota
A0A318PTR7	MNSSEEKIEWEIVAKKLTAPRLTPEAIDGVIADEQYWIAPGKTLTICVLTLRNGFTVTGESACASPDNFDEELGRKIARRNAREKIWPLEGYLLRQRLHDA	108528	Gluconacetobacter entanii	Pseudomonadota
A0A327K0T9	MKDEKAIDDAIRAKGLTAPRVTPEHVDAQIVGETYHVFPGTTLTVCALTLRNGFQVVGHAACASPENFDAEIGRKVARDNARSQIWALEGYQLRSFLMHADRARGRRAS	200615	Rhodoplanes serenus	Pseudomonadota
A0A327X3D4	MNGERDLEKRLQQKGLNAPRLNPDHIDSCIKDAKYHVFPGTTLTVCCLTLKNGFTVTGESAAASPENFNEEVGREIAYKNARDKVWQLEGYLLRERLSSS	531312	Aliidiomarina maris	Pseudomonadota
A0A328EKT0	MLTEKNITDQIQKVEYSKLGEKTAVCLITLKNGFEIVGTSACMKKENYDQEVGNKFAYEKAIDKIRELEGYKNS	1540874	SR1 bacterium human oral taxon HOT-345	Candidatus Absconditabacteria
A0A329B7D5	MNDQQIEQEIQAKGLTAPRITPADIESNIDTEIYFTADHGIEGALAKMELHARHPGGGHVGSLRLLTFCVLVLKNGFTVTGESACASPENFDTELGRKIARENAIAKVWPLMGYELRTQLSRPALTEADAIADLNGIPRPVAAA	2183901	Microvirgula sp. AG722	Pseudomonadota
A0A330D995	MSDKDIEQEIQAKGLTAPRVTPQHIDSVISHELYFTAQQGVFGEAATHVTDLRDTPAFPVHESLNLLTFCVLVLRNGFTVTGESACASPENFDPEIGRKIARENAVNKIWMLEGYLLKQRLHEDRSDVWENGDDCRQALEG	208224	Enterobacter kobei	Pseudomonadota
A0A330DYT1	MNDQKIEKEILDKGKTAPRVTPEHIASIISSEHYFTAADGARFAFVQKSETYSVKIPDQPDALQLLTFCVLVLKNGFTVTGESACASPENFDEEIGRKIARQNAVNKIWMLEGYLLKEKLSGK	208224	Enterobacter kobei	Pseudomonadota
A0A335FDQ5	MTKPVTEQELAEKAVAPRVTKADIDALMARVTYTVEQRPGGTTSTFVHAFLDGKFFLATGFSACVNAENFNADIGERMARGNAEKHAENKLWELEGYRLFTAQVQQNEKYCSDERPCVNCFADQGKCLDSSV	470	Acinetobacter baumannii	Pseudomonadota
A0A336QAM4	MKSYISTKLVKAKPMNRGEYNKFRGWDIPKNENPDDEGYLIQYPDGYISWCPKKQFEESNLKVEDNKNLVSGVSIGSKMVDDFIKEVHVSTLGDKTTLVRAILVNGFEIVESTGCVDKANYSEDIGAEICLNKIKDKIWYLLGFLLQTAYNGVN	1502	Clostridium perfringens	Bacillota
A0A344UPJ5	MDAIEQEIQAKGLTAPRVTPADVETAIAGEHYFTALEAVTGRTIECAIAVQQSHPLSLLTFCVLVLKNGFTVTGESACASPENFDAEIGRKIARQNAVNKVWPLLGYALKEKLQEAQA	2202141	Chromobacterium phragmitis	Pseudomonadota
A0A345IPS1	MNDKEIEQEIQAKGKTAPRVTPEHIESVITSEHYFTGYDGRIGALTNGEDIPAVELDDANQLRLLTFCVLVLENGFTVTGESACASPENFDAEIGRKIARANAVQKIWALEGYLLKQSFFELGNEA	615	Serratia marcescens	Pseudomonadota
A0A345IRK3	MNDKEIEQEIQAKGKTAPRVTPDHIESVIASEHFFTAAQGYDKSAADNFHDDPYPLATPDALHLLTFCVLVLRNGFTVTGESACASPENFDAEIGMQIARANAVQKIWALEGYLLKQRLHEGK	615	Serratia marcescens	Pseudomonadota
A0A345ML63	MRWHGVNWATSSLPTRRSSSSQMESCSGFQMRSPLSGRSTTKSTESSTPPTTLTDMRVVGTSSNGTQPTRKESEMDYPKVTLQEVEAAIVKEDYTVLQDGRTTICLLTLDNGFTVRGESSCVHPGNFVKELGEEAAKKKAVDLVWAYLGFRLAEKLHHISQNQDWYQRLILERDELKARHDTLLNALSGHGYDSMRAKVGEQHLELLCAQLQQMGQYLDTLNQRIEISAPDATRH	2675448	Podoviridae sp. ctda_1	Uroviricota
A0A348JCR5	MAKFIGVKMIEAVPMTAREANDKGYKIGNHSFEEDGYEVTYPDGYKSWSPVKEFEKAYYKLEDPAGDVLKENDIKRFIKGIENVKVGTKTTNTTLTCLTGFEVHGQAACVKPENFDLNVGSNYARIKAEDKIWEGLGFVLQWAKYGLKK	2955582	Carjivirus communis	Uroviricota
A0A350CT23	MNDQAIERQIQAKGKTAPRITPADIEANIASEHYFTAGQGEAGAIAMTSGVSGMRAYSEIPESLHLLTFCVLVLRNGFTVTGESACASPENFDAEIGRNIARQNAVQKIWPLMGYQLRDHLRRRAEFDASEKVGGQLVANGLNPLYKGQFEGETAEQAEDRRRAARRPNPAHGAPNPPGHYPVG	1882437	Massilia sp.	Pseudomonadota
A0A366E0C8	MESLRVGDELAAGVQKTANRVTLDSMIEKIESEDYISPECLPSMTICVMKMKNGFVLVGKSAPADPENFDPELGRKFAREDCIRQLWPLEGYALREKLA	354351	Pseudochrobactrum asaccharolyticum	Pseudomonadota
A0A368YC36	MTAQTMQNTVTAPAIEANILSQEFINPPSVPHMTLCVLRLRNGFAVIGEAAPADLANFDADYGRQLARADAIRKIWPFEGYLLRETLSQSGAEG	1490030	Paracoccus lutimaris	Pseudomonadota
A0A369MNL4	MNDNRVFPEQVDSILSAAEITVEDCFGCMTVVHAKLPCGFIITETSACIDPENYDRDLGAKICMGRVRDKVWELEGYHKMRTAEEREE	84112	Eggerthella lenta	Actinomycetota
A0A371IQW1	MKSNITVKQNQIDEIYNNSKFHVTTMLGKITIVVMELPCGFTLVESSACVDPTNYDENVGADICKSRFKDRLWYLEGYMLQNKVGKLK	2020948	Romboutsia maritimum	Bacillota
A0A371YIK1	MSNEKQIEQEIQAKGLSAPRLTPNHIDSVVQSVHHFTAGDGYAGALASSEEFNSLPEGERFINPPQQLDLLTFCVIVLKNGFTVTGESACVSPENFDPEIGKKIAYENARNKIWMLEGYLLKEKLYQAELDKQF	2136183	Acinetobacter sichuanensis	Pseudomonadota
A0A371YIQ8	MSNEKQVEQEIQAKGLNAPRLTPNHIDSKIKVTHFFTGNDGIRGSTGDRVSYGKEYPLSLLTFCVLVLENGFTVTGESACASPENFDPEIGKKIAYENARNKIWMLEGYLLKEKLYQAELDKQF	2136183	Acinetobacter sichuanensis	Pseudomonadota
A0A373B7F6	MDAGIVYVHGDTMVNLIVTDHIGNTHAINSVALVGESDGNSHAMWCEWMPYQKEQVKNHVAVINPTTEQQIEQQIQAKGLNAPRLSPQDIDAKIKGIYFSNPLQGINPETAIDEGAYQNLRCLTFCSIVLENGFTVTGESACASPENFDEAIGQEIAFKNAREKIWQLEGYLLKEKLSHQIKIEEHFTSQGVDIEKLKDSPVVSELPELEIKYSNDVKPIDVTGDYPARSDGSVGGCIHRSKLLDNRENAYLLTQLLNTPNINSALRKKAEAKMTALLDELI	2293834	Acinetobacter sp. SWAC57	Pseudomonadota
A0A373VKC4	MNKYIGTKLIEAEKATLAEAQALKTGACDTIEEARERFGGSDDGNPGYVVKYPDGYISWSPKDVFEQSYMQVQENPKLISGVSIGEHMVNDFISYIETSTVGYKTTMVRCVLRNGFEIIETSACVDARNYDQKLGEEICMKKIKDKIWYLLGFLLQTAWHGIK	2292961	Blautia sp. AF19-10LB	Bacillota
A0A376BV11	MQKITTEHLENLIERAEYHRVPNTTTTLCSLILKTGFVVNGQSACIDAAMFDEELGKKYAHKDAFRKLWELEAYRLKSEDVPFVWHLSPDDLDYMHGTLEKEGFDYAFFGYSDFKDIENDHFHILRERYLNARKKLAGYLGWDS	153491	Alysiella crassa	Pseudomonadota
A0A376JIK6	MNDQQIEKEIVEKGKTAPRVTPDHIESIIAQEAYFTAEDGAFGKAIKAKHTGGYVNYQPHESLSLLTFCVLVLRNGFTVTGESACASPENFDAEIGRKIARQNAVNKIWMLEGYLLKQKLSEQ	562	Escherichia coli	Pseudomonadota
A0A377IXE8	MKNKLTIDDVKGVITQEEYVFKGTLTLCILTLKNGFFVTGESGCLDINNYDQEIGKKIAFERALNKIWELEGYLLKQRLFESATDWRQ	249188	Haemophilus pittmaniae	Pseudomonadota
A0A377IZ51	MNKLTTEYLNSLVDNVGYVHQGLLTICTITLKNGFQLVGTSACVSKDNYDVQIGRNIAYENAFAKLWELEGYALKQRIYESQNKDVTLRNGNKGKVVYTSPFGKLLIVEHNGDELPPSHWHNADGTFYADCTSDLDVVRE	249188	Haemophilus pittmaniae	Pseudomonadota
A0A377LHQ9	MNDQQIEKEIVEKGKTAPRVTPDHIEGIIAQEAYFTAEDGAFGKAIKDKHTGGEVNYQPHESLSLLTFCVLVLRNGFTVTGESACASPENFDAEIGRKIARQNAVNKIWMLEGYLLKQKLSEQ	562	Escherichia coli	Pseudomonadota
A0A377WMR4	MSDKDIESEIQAKGLTAPRVTPNHIESIIASEHYFTGSDGVLGAYKNNDDVYVGSAPSDKSVRSLDLITFCVLVLQNGFTVTGESACASPENFDEEIGRKIARENAVAKIWPLEGYLLKQKLSEQ	573	Klebsiella pneumoniae	Pseudomonadota
A0A377XFA9	MNDQQIEKQIVAKGLNAPRVTPSRVEAIIRSEHYFTSYDGRRGALANETYEAREKPLDADADLAPLQLLTFCVLVLENGFTVTGESACASPENFDAAIGRNIARQNAVNKIWLLEGYLLKQRLHEA	573	Klebsiella pneumoniae	Pseudomonadota
A0A377YEA0	MSDKDIESEIQAKGLTAPRVTPDHIESIIAQEAYFTAEDGAFGVAIKAKHTGGEVNYQPHESLSLLTFCVLVLRNGFTVTGESACASPENFVPEIGRKIARENAVNKIWMLEGYLLKQRLSEK	573	Klebsiella pneumoniae	Pseudomonadota
A0A377ZB53	MSDKDIESEIQAKGLTAPRVTPDHIESIIAQEAYFTAEDGAFGVAIKAKHTGGEVNYQPHESLSLLTFCVLVLRNGFTVTGESACASPENFDPEIGRKIARENAVNKIWMLEGYLLKQRLSEK	574	Klebsiella pneumoniae subsp. ozaenae	Pseudomonadota
A0A378NUB9	MKNYISVKMIKAEPCKAWKDFKGHMTGDEGYKIYYPDGYVSWCPKDIFEAQYLELEKENTISQSDVDNFISKVEAIKMGDKTTVVQATFKNGFSMVSGSSCVEPKNFDMEIGKQCCMEKIKDHVWGFLGFLLQSAKNGFKGDE	158847	Megamonas hypermegale	Bacillota
A0A378PWX6	MTKITQEDLQALIDKEEYARFGETCTVCALTLKSGYTVIGKSGCIDPKQFDENIGRKIAFDNAINELWALHGYHIKNTLLQGE	476	Moraxella bovis	Pseudomonadota
A0A378QTY5	MGFFMNKITKEFLESEIVDVAYNRLSKTLTHCAITVKCGFVFTGESACVDESTFDEQIGRQIAYDNAFKSMWQPYGFWLAKTKE	60442	Moraxella equi	Pseudomonadota
A0A378QWR3	MIKFLSALAIACINSGLLSQKELDDKKLSQDFLESQIDEGKTTYTKIGDRLMHCTITTKTGFVVTGEAVCASADNFDEKTGQAIAYDNAFEKLWQVYGFLLHQALNAG	90240	Moraxella caprae	Pseudomonadota
A0A378R005	MGFFMNKITKEFLESEIVDVSYTRLSKTLTHCAITVKCGFVFTGESACVDESTFDEQIGRQIAYDNAFNSMWQPYGFWLAKTKE	90240	Moraxella caprae	Pseudomonadota
A0A378R1W9	MTKITQEDLQALIDKEEYARFGETCTVCALTLKSGYTVIGKSGCIDPKQFDENIGRKIAFDNAINELWALHGYHIKNTLLQGE	90240	Moraxella caprae	Pseudomonadota
A0A378TSI1	MTKITQEDLQALIAKEEYARFGETCTVCALTLKSGYTVIGKSGCIDPKQFDENIGRKIAFDNAINELWALHGYHIKNTLLQGE	477	Moraxella lacunata	Pseudomonadota
A0A379QU71	MKVEKRYIDNLVDSLTYHTHHFPGTTCTVAIAVLPDGFVAGAGKSACIDPTLFNSDTGYDIAIENARADAVNRLREMEGYRLTQAMKQNTL	28901	Salmonella enterica	Pseudomonadota
A0A379TRE2	MLKVEKSFIDALADSLTFHTYHFPGTTCTVAIAVMPDGFVAGTGKSACIDPAQFSSDTGYDIAVENARTDAVNRLWEMEGYRLKQAAKQNTL	59204	Salmonella enterica subsp. diarizonae	Pseudomonadota
A0A379VP11	MSDKDIESEIQAKGLTAPRVTPQRIESIIASEHYFTAQDGVIGSQYCHIPNGEISVGPHSLDLLTFCVMTLANGFTVTGESACASPENFDAEIGRKIARENAVNKIWMLEGYLLKQKLSEQ	59201	Salmonella enterica subsp. enterica	Pseudomonadota
A0A380TU88	MEKLTVDYLNGLVEKSDYVHQGTLTICTITLCNGFQVVGTSACVSEVTFNAEIGEQMAYKKAFEKLWELEGYLLKQRSYEATKGTVTLRNGNTAEVVYQSPFGKLLVVEQTGEELPAVHWHNADGSFHKDENHQIIENELDIVAG	123820	[Actinobacillus] rossii	Pseudomonadota
A0A380UXR4	MIKEVTEQELAEKSAAPRVTKAQIDSLMERVTYTVEQRPGGTTSIFVHAFLDGKFFLATGFSACVNAENFDAEIGERMARGNAEKSAENKLWELEGYRLFATNF	470	Acinetobacter baumannii	Pseudomonadota
A0A383FJR8	MNDQQIEKEIVEKGKTAPRVTPDHIEGIIAQEAYFTAEDGAFGKAIKAKHTGGEVNYQPHESLSLLTFCVLVLRNGFTVTGESSCASPENFDAEIGRKIARQNAVNKIWMLEGYLLKQKLSEQ	562	Escherichia coli	Pseudomonadota
A0A384WJ37	MSEHKVTQELVESKVKSEQYVVVPGTTLTFCVLTLENGFTVTGESACVDPENFDKAVGEHWAKVDAMKKVWPLEAYLMKQKLHEAELEKERTFLAMAVRGEAQRSETKQAEHNAVYEG	2041472	Vibrio phage vB_VpaP_KF1	Uroviricota
A0A384X242	MSEHKVTQELVESKVKSEQYVVVPGTTLTFCVLTLENGFTVTGESACVDPENFDKAVGEHWAKVDALKKVWPLEAYLMKQKLYEAELEKERTFLAMAVRGEAQRSETKQAEHTAELNAAYEG	2041473	Vibrio phage vB_VpaP_KF2	Uroviricota
A0A385ETD4	MIKEVTEQELAEKSVAPRVTKAQIDSLMERVTYTVEQRPGGTTSTFVHAFLDGKFFLATGFSACVNAENFDAEIGERMARGNAEKSAENKLWELEGYRLFATNY	945555	Acinetobacter baumannii WM99c	Pseudomonadota
A0A385EXT7	MTKEVTEQELAEKSVAPRVTKAQIDAMMDRVTYTVEQRPGGTTSTFVHAFLDGKFFLATGFSACVNAENFDAEMGERIARSNAEKSAENKLWELEGYRLFATNF	945555	Acinetobacter baumannii WM99c	Pseudomonadota
A0A385IEE4	MATVSKEAIEAKIKSVYYFNGADAVKSAFVDPSALPADDLANLGLVTYCVIILENNFKVEGVSACVDPTIYDEQLGRQYAYENAFNKIWELEGYLLRQALHEKEETAKALASFAENNTCDGGGCTI	2316016	Escherichia phage PD38	Uroviricota
A0A385IGN0	MSNKVEYSRIKALVDSLQYKFAVVQGTTTTVCLAVLPNGFSVGKGESACVDPANFDPVLGEKYAKERALVDAENMLWMLEGYSLAMKLNPVE	2320195	Pectobacterium phage Lelidair	Uroviricota
A0A385IGR5	MSNKVEYSRIKALVDSLQYKFAVVQGTTTTVCLAVLPNGFSVGKGESACVDPANFDPVLGEKYAKERALVDAENMLWMLEGYSLAMKLNPVE	2320198	Pectobacterium phage Slant	Uroviricota
A0A385II75	MATVSKEAIEAKIKSVYYFNGADAVKSAFVDPSALPADDLANLGLITYCIIILENGFKVEGVSACVDPAIYDEQKGRQYAYENAFNKIWELEGYLLRQVLHEKEETAKALASFAENNTCDGGGCTI	2315696	Escherichia phage PGN829.1	Uroviricota
A0A385IP09	MGNREGIKLTPELLKSHIAEVIYEDREVGGHRVITCHFKMDNGFVVWGKNSSTSVDPANFDEEIGKQLAYEKTFSQLWELEAYRAMVEKQIIDVSAEDAKINIDEYVSEREAIHEMGGSEFLKGKGQSIVFRHPKDPSRGFRVEFVRTDNERYNERRNGEARSLVEAYLRSFMTSEELNSELVLRLAKTCNAASGDYPWCDLSEDKRQAACDRVKKFLLDPKAQPGDSVGALYRAIVVSYL	2301531	Salmonella phage Mooltan	Uroviricota
A0A385ITE3	MGNREGIKLTPELLKSHIAEVIYEDREVGGHRVITCHFKMDNGFVVWGKNSSTSIDPANFDEELGKKLAYVKTFSQLWELEAYRAMVEKQIIDVSVKDAEINIDEYVSEREAIHEMGGSEFLKGKGQSVVFRHPKDPSRGFRVEFVRTDNERYNERRNGEARSLVEAYLRSFMTSEELNSELVLRLAKTCNAASGDYPWCDLSEDKRQAACDRVKKFLLDPKAQPGDSVGALYRAIVVSYL	2301648	Salmonella phage SenASZ3	Uroviricota
A0A385MUZ3	MPVREVKPKSPTRCEQIEAMMLDMGCKGEYISSRGIISRIESVDYETIVLAGQQMMFCGIRLRGGFVAVSKPSLALDPENFREEIGKKVSFEDAFQSIYELEAYRMLAAKSE	2267264	Alteromonas sp. RKMC-009	Pseudomonadota
A0A386KR68	MNKVTQEQINDIMEETRFIIDEKESKLTIVTAVLPNGFTIVESSGCVDPINYDRELGIELCKKKIKDKIWYLEGYRLQQRLYEREKRK	2315470	Bacillus phage vB_BthP-Goe4	Uroviricota
A0A3A6SXC6	MSDKDIESEIQAKGLAAPRVTPDHIESIIAQEAYFTAEDGAFGVAIKAKHTGGEVNYQPHESLSLLTFCVLVLRNGFTVTGESACASPENFDAEIGRKIARQNAVNKIWMLEGYLLKQKLSEQ	562	Escherichia coli	Pseudomonadota
A0A3A8EGU5	MIGVSAWHISGDYLVVENPLLDYRVTNNETYSHKTDRIPNGAVVILVQEEPKTVEQQIEQEIQSKNLNAPRLTPADIDSKIKAVEYILPRDVCKRDNGVEVFDAPLSLQTLTFCILTLENGFTVTGESACASPENFDAEIGRKIAYENARNKVWVLEGYLLKEKLSHIIG	2419603	Acinetobacter tianfuensis	Pseudomonadota
A0A3B8E5D1	MGNREGIKLTPELLKSHIAEVIYEDREVGGHRVITCHFKMDNGFVVWGKNSSTSVDPANFDEEIGKQLAYEKTFSQLWELEAYRAMVEKQIIDVSAEDAKINIDEYVSEREAIHEMGGSEFLKGKGQSIVFRHPKDPSRGFRVEFVRTDNERYNERRNGEARSLVEAYLRSFMTSEELNSELVLRLAKTCNAASGDYPWCDLSEDKRQAACDRVKKFLLDPKAQPGDSVGALYRAIVVSYL	2420341	Salmonella phage PS5	Uroviricota
A0A3B9II91	MTSHPDGADQAPRVTAADVDAAIVSEHFFTLGDAVSGAAPDRRVTYPASLDRVTVCVLTLHNGWVVTGKSACVSPALFDSDLGRRLARKAAVDKIWPLLGYELACRQSGGNVAWNS	171437	Tistrella mobilis	Pseudomonadota
A0A3B9NYJ3	MSRDQIEQEIQGKGLTAPRITPADIEANIASEHYFTAADGVSGAHVNVDGGKCVVAVHECPHELELLTFCVLILRNGFTVTGESACASPENFDAELGRKIARKNAIEKIWPLMGYELRSKLDGR	2052162	Gallionellaceae bacterium	Pseudomonadota
A0A3C0I7M6	MKSEIAKTEYFRLGHMTMLCLLTLENGYEILGSATKRITNDRDEEEARGIAYQRAVYQQIELESLPQTRTVGVIATNLV	1913989	Gammaproteobacteria bacterium	Pseudomonadota
A0A3D0JYG7	MPKYKCHKQVWALKIREVAQGVAPAEHTGGSWLLVPENDRYAAIEVAHDWYARHKPEAGGYYVVYNDGYSSYSPAEAFESGYHPVDVGCSSFVGSSDQSIEQEIQAKGLTAPRITPVDIEANIASEHYFTAADGARMSSHGNHPIHNLNTGSLGLLTFCVLVLRNGFTVTGESACASPENFDAEIGRKIARENAIDKVWPLMGYALKERLSGE	306	Pseudomonas sp.	Pseudomonadota
A0A3D1CGC5	MSEQQIEQKINDKGLNAPRLNPQHIDNCIVAGQYHVFPGTTTTVCCLTLVNGFTVVGESACASSENFDEEIGREIAFKNAREKIWLLEGYLLRDHLSKTEYGVSGAVSG	2024840	Methylophaga sp.	Pseudomonadota
A0A3D3D6G7	MQNTVTKRQIDELLEKSEIKVETVYDKVTIVSCKLPNGFVIIESSGAVDKANYDEKIGTEICMERIQNKLWELEGYVLAKQLYEREKQ	41978	Ruminococcus sp.	Bacillota
A0A3D4MDN9	MLNNDQLAEKLAQSPSPNRLTPEYIDSRIGVPSFFRASETLTICVLKSVNGFEVVGKSACADPANYDQAIGERVAFDDAKRQIWQLEGYLLRQTLHLQEQAV	1898112	Rhodospirillaceae bacterium	Pseudomonadota
A0A3D5BGH9	MQADFEAAGSVYPKVTAGRIDELMQQVTFSTHVVPGTTTTIATAILQVGAVKFTLANEFTACVDPRNFNAELGAKYAIEKAAESARNKLWELEGYSLAQQFAAKAA	1869214	Rheinheimera sp.	Pseudomonadota
A0A3E0WXZ3	MSNKVTKEQIDDIMVHSEYEVFHKIFDKQCVVVAKLPNGFTVIGESACVNPKIYDEEIGENLAKKRIEDRIWELEGYKLQCNLKGGEQ	302167	Virgibacillus dokdonensis	Bacillota
A0A3E1NKG1	MAKFIGVKMIEAVPMTAREANDKGHKIGNHSFEEDGYEVTYPDGYKSWSPAKEFEKAYYKLEDPAGDVLKENDIKRFIKDIENVKVGTKTTNTTLTCLTGFEVHGQAACVKPENFDLNVGANYAQIKAEDKIWEGLGFVLQWAKYGLKR	2291814	Chitinophaga silvisoli	Bacteroidota
A0A3E3DJL4	MKKYIGTKLVQARPMTRGAYNRYRGWEIPADENPEDEGYLIQYPDGYVSWSPKGMFDHSYLEVDDNPQLPSGVSIGPGMVEAFIDQVEVMKLGERTAVVRCILKNGFELVESSACVDPRNYSEEIGQEACMEKIRDRIWNLLGFLLQTAWMGVRKDEGTKG	154046	Hungatella hathewayi	Bacillota
A0A3E3HYW4	MKKYIGTKLIEAEPMTRGEYNTYRGWQIPADEKPEDGGYLLKYPDGYVSWSPKEIFERAYLQVDDNENLPSGVSIGQKMVEEFVAYTETMTLGDRTTVVRCVLRNGFEIVESSACVDPKNYSEELGAEICMGKIKDKIWELLGFLLQTAWHGIR	1720294	Eisenbergiella massiliensis	Bacillota
A0A3E4QZL6	MSNVKVSVDEIMDILDRSTISFHTAFDKCTVAECQLPNGFVIIESSACVNPEDYDEFTGSQLCMDKIEERLWELYGFDRHQQIYETMP	626935	Collinsella tanakaei	Actinomycetota
A0A3F3ID69	MVVPKVERKTIDDLVASLNYQTHHFPGTTLTIAVALMPDGFMVSSGFSATAHPGLFDEETGRKVAIAKAQHNATEALWQFEGYRLKSRLASGNHDDR	28901	Salmonella enterica	Pseudomonadota
A0A3F3S0Y1	MKDLDEAIRDADGSLVEAWRRFQPDLVFEKEFIINEYNQAEKTIHVDYDNLIIMSVKLKNGYIAVEYCICKNPKEFDLEKGIEMCKEKIINHLSSIYHFRKIENPEKINKFSMKAK	43131	Tissierella praeacuta	Bacillota
A0A3F3S2C3	MEKTKTVTKEQIDEILSKSQFKEFHRIFDKQCVVVALLPNGFTIVGESACVDPNNYDETIGYDLAVRDIEKQLWMLEGYLLQNRGENNK	43131	Tissierella praeacuta	Bacillota
A0A3G1L3H4	MVNLNGIREGQIAICKDGTELTFVKKTVDDVYLFLFTYREGGRITFLRAYNVKGECTAKGEYGVNYSEFGDHKRIVKILPLGEERLTAPKVTIDQVTGLICSETYTVLPSGRTMICELTLRNGFTVTGKSAVVSINNSDYQIGKEISRKNAVDQIWQLEGYLLTEKIYKGEA	2053653	Synechococcus phage S-CBWM1	Uroviricota
A0A3G1QTH3	MMTNRVTIEDVQAAIKSETYTLLPDGRTTICQLTLDNDFTVDGKSACVAKENYDEALGNKYARENAVEKVWQFLGFRLADTLHKEKQANDLVAGLSDEGDCEGCKI	2178928	Erwinia phage phiEaP8	Uroviricota
A0A3G1TJB2	MGNREGIKLTPELLKSHIAEVIYEDREVGGHRVITCHFKMDNGFVVWGKNSSTSVDPANFDEEIGKQLAYEKTFSQLWELEAYRAMVEKQIIDVSAEDAKINIDEYVSEREAIHEMGGSEFLKGKGQSIVFRHPKDPSRGFRVEFVRTDNERYNERRNGEARSLVEAYLRSFMTSEELNSELVLRLAKTCNAASGDYPWCDLSEDKRQAACDRVKKFLLDPKAQPGDSVGALYRAIVVSYL	2483417	Escherichia phage vB_EcoM_Sa157lw	Uroviricota
A0A3G2K9M3	MLAPTLSKSNRSGIKLSPEIMKSHIAEVIYEDREIGGHCVITCHFLMDNGFTVYGKNPSTSIDPANFDVEKGKSVAYEKTFSQLWELEAYRALVEKQLLEVAAVGDKNYIDSCK	2320190	Dickeya phage Kamild	Uroviricota
A0A3G2VGT7	MPASRDADASGKPVITRAEADAGLSEAKAPRVTVESMEAKVESAEFFRSKTLTICILTLANGFTIVGKSACASPENYSQALGERYAYDDAFRQLWAFEGYLLRQSLADAGR	269660	Methylobacterium brachiatum	Pseudomonadota
A0A3G2YS68	MSRKGKRLTPDLLKSRIVDVQYEDREVLGQRMVTANFKMDNGFIVYGKKPSTTIDPAGFDPDMARKISYENTLEQLWELEAYRALSESALLESACGVDIDVFKYKIRSSELFEHYQHQTKAISLTFQPPAREGYITAEPFTVTMYHPNQYQSFEDLNNAVIQTVKDYLLKNIPADILYPPLIYRIAKTAYTAQYVYALAELDGGTRPWEGLKEEERGDICRQVIEIVKGGGGRFPQSLANKIFVAVVNSFK	2419930	Serratia phage vB_SmaA_3M	Uroviricota
A0A3G3BYK6	MAVTVTPQSIEDKIAGVYYLNVGTALAAVNHTVISQRQEINPNHAVELGLVTICIIVLENGYKVEGTSACVDPNLYDEEKGRKAAYENAFEKIWQLEGYLLKESLHEAKQTQAQLADFSLDDCEGGACKI	2419682	Klebsiella phage Pylas	Uroviricota
A0A3G3MCK5	MNRITEEHIDSIIEGAYYFNMAKAVENEAVLIPEDHLKALSTTTVCALVLSNGFTITGKSACVDPNTFNEELGKKYAYEQAIDKVWELEGYLLKQNLYEKAQSQEMLKGFLQDDNCEGGGCKI	2448910	Escherichia phage OLB145	Uroviricota
A0A3G6Z2Z5	MTTEKEIEQKIQEKGLNAPRLTPDYIDSKIKAVRFVGGDVDPDYFSEDYKNDCGANCLTICILSLENGFTVTGESACASPENFDPKIGREIAYKNAREKIWQLEGYLLKEKLHKDIK	106654	Acinetobacter nosocomialis	Pseudomonadota
A0A3G8FGJ0	MTDKDIEKDIQAKGKTAARITPDHIEGVIASEHYFTAADGFAGALSVSGEFNKLSESDRVINPPSQLDVLTFCVLILKNGFTVTGESACASPENFDAEIGRKIARENAVNKIWMLEGYLLKQKLSEE	2489189	Phage NV18	Uroviricota
A0A3G8FIC6	MSNKVEYSRIKALVDSLQYKFAVVQGTTTTVCLAVLPNGFSVGKGESACVDPANFDPVLGEKYAKERALVDAENMLWMLEGYSLAMKLNPVE	2489626	Pectobacterium phage Ekidair	Uroviricota
A0A3G8FL01	MSNKVEYSRIKALVDSLQYKFAVVQGTTTTVCLAVLPNGFSVGKGESACVDPANFDPVLGEKYAKERALVDAENMLWMLEGYSLAMKLNPVE	2489627	Pectobacterium phage Khlen	Uroviricota
A0A3K2ERQ1	MNDQQIEKEIVEKGKTSPRITPHHIEDVIKSEHYFTAYDGRNGAISSNEYCGREKPEEGDRDLSPLKLLTFCVLVLKNGFTVTGESACASPENFDAEIGRKIARQNAVNKIWMLEGYLLKQKLSEQ	562	Escherichia coli	Pseudomonadota
A0A3M3YBD9	MSNDVTLEQQIIGLGLTAPRITPEQIDAMVEKLSFHTYVIPGTTTTVASAIDPQGFVVALGTAAAVSAANFNESIGRNHSITKAKAAARDELWKLEGYRLSKNLFEAARVGLISGLSAYHSEGLGDDAAFVADVAAGYCVANLRRGPIEIDARPVACESGPGCSAPRLHHLGAP	251706	Pseudomonas syringae pv. philadelphi	Pseudomonadota
A0A3M4K0S6	MERIMSDKTIEQEIQTKGKTAPRITPADLQANIKGCVYFTAQDGVVGSDPHLAQYTDKSLDLLTFCVLVLRNGFTVTGESACASPENFDAEIGRKIARQNAEQKMWPLMGYELKQRQYASGGKMMTQGCINVLSDGTRLLESGERVIPRGV	103796	Pseudomonas syringae pv. actinidiae	Pseudomonadota
A0A3M6CMG2	MEKSMNDQAIEQEIQAKGKTAPRITPVDLKANIDGEYYFTAQDAVQATLHKQDELTRLTGAHSELALLTFCVLRLKNGFTVTGESACASPENFDAEIGRKIARQNAEQKIWPLMGYELKQRLHDSK	59511	Pseudomonas syringae pv. maculicola	Pseudomonadota
A0A3N4S3H1	MSNTEQQIENEIQSKGLNAPRLIPSHIDSVIKHVAYFTAGDGFVGAITGSAEFNNLPEEERVVITPQELDLLTFCVIILKNGFTVTGESACASPENFNAEIGQKVAYENARNKIWALEGYLLKEKLQQQ	2485131	Acinetobacter sp. BIGb0102	Pseudomonadota
A0A3N7CA03	MNDQAIEQEIQDKGLTAPRVTPGDVERNIRSEFYFTAGEGVLGQSQMGTKPAGNADSLNRLTFCVLVLANGFTVTGESACVTKANFDAEIGKKVARQNAITKIWPLMGYELTQRLHVES	2153360	Pseudomonas sp. KBW05	Pseudomonadota
A0A3N7E443	MNDQAIEQEIQTKGLTAPRVTKEHIDFMMGRVTYVGGRVEQTTSTVVHAFLDGNFLLASGQSACVSPENFNAELGFKMAQAQAEAKARDQLWLLEGYALRTRLAGPTQEQVSRFLTWPVPAHVHPDGASGQPGRTGTNLLDAPTAQAMLQHVLHG	2153361	Paucibacter sp. KBW04	Pseudomonadota
A0A3P1W670	MQEETTQSAAPRVTEKDVRDAIVGEHYFTARHGFDGAIEVGEYCGSERPQYGVDHLAPLDLLTFCVLVLRNGYTVVGTSACVSPENFDAAIGRKVAREDAVGKVWPLLGYALKDRLVQGAESF	2491055	Comamonadaceae bacterium OH3737_COT-264	Pseudomonadota
A0A3P2C496	MSDKDIESEIQAKGLTAPRVTRDDMIANIAHAEIVKHVSVTGQVLRWAIITTKNGFAVTGKPSCAVSSENDDEAIGKQIALKNAENELWPLMGYALKEKLSQQ	573	Klebsiella pneumoniae	Pseudomonadota
A0A3Q9R7H3	MTNLRLNDFQRKTLDEVVVSVDYEKKGLKTTIAFVTCKNGYEVVGISGCVDPKDFNFEIGKHYALVDALNQIGKLEGYYRQGMNHDRNQWTTININLDKSFEKLNGQQLSDAIVEQLKRNNRKEGI	2500559	Bacillus phage pW2	Uroviricota
A0A3R1AA15	MKVEKRYIDNLVDSLTYHTHHFPGTTCTVAIAVLPDGFVAGAGKSACIDPTLFNSDTGYDIAIENARSDAVNRLWEMEGYRLTQAMKQNTL	59201	Salmonella enterica subsp. enterica	Pseudomonadota
A0A3R1ALT5	MNDQQIEKEIVEKGKTAPRVTPDHIGSIIAQEAYFTAEDGAFGKAIKAKHTGGEVNYQPHESLSLLTFCVLVLRNGFTVTGESSCASPENFDAEIGRKIARQNAVNKIWMLEGYLLKQKLSEQ	562	Escherichia coli	Pseudomonadota
A0A3R6T7G4	MNKYIGTKMIEAEPMTKGVYNESRGRAVPGDPNDAGYLVKYQDGYESWSPKEVFDKAYMKVDDNTDLPSGVSIGQKMVDEFIAYTETKTMGTKTTVVRCVLRNGFEIVESTGCVDEKNYSEKIGYEICMERIKNKIWELLGFLLQMAWNGIQ	2293042	Clostridium sp. OM04-7	Bacillota
A0A3R7E9A5	MVGQITEGSIEQEIQNKGLNAPRLSPQHIDEQIMSEAYYVFPGTTLTICALTLRNGFHVTGQSAAASPENFDADIGRKIAKDNARNKIWALEGYALRNAICGRAPFNSGF	2762014	Candidatus Parcubacteria bacterium	Candidatus Parcubacteria
A0A3R8T1I3	MNDQTIEQEIQSKGLTAPRVTPADIESEIRSEVYFTARDGSQATSARIKSEYVEGEHILAPLELLTFCVLVLRNGFTVTGESACASPENFDAEIGQKIARQNAVAKIWPLLGFRLRDQLASN	2479851	Stenotrophomonas sp. 278	Pseudomonadota
A0A3R8USI7	MNDQAIEQEIQAKGLTAPRITPAEIDANIASERYFTAADGVLGAYRNGGDVHPHGVTPGADESQALGLLTFCVLVLRNGFTVTGESACASPENFDAEIGRKIARENAIAKVWPLMGYALKERLSGE	2479853	Pseudomonas sp. o96-267	Pseudomonadota
A0A3S0NXT4	MIKEVTEQELAEKSVAPRVTKAQIDSLMERVTYTVEQRPGGTTSTFVHAFLDGKFFLATGFSACVNAENFDAEIGERMARGNAEKSAENKLWELEGYRLFATNI	470	Acinetobacter baumannii	Pseudomonadota
A0A3S4CIH8	MDSLKLGDAAAAAVSKTDNRVTLDSMIAKVEATEYLWPDVMPHMTICVIRLKNGFSLVGKSAPADPENFDLDLGQKFAFEDAVRQMWPLEGYALRERMAGEA	2491866	Paracoccus haematequi	Pseudomonadota
A0A3S4ETP5	MESDEQAVEAKIKDKGLTAARVTPDMLDEEIAGEDYHVFPNSCLTVCALTLQNGFTVTGESACASPQNFDAEIGRQIARRNAREKIWPLLGFRLRDRLCA	2491866	Paracoccus haematequi	Pseudomonadota
A0A3S4YAR9	MQKLTLDYIKSLIVNADYQRFGDALTVCVLTLKNGFTVTGESACINKADFDADIGQKIAYDNAVEKIWQLEGYLAVQRKYEAAL	715	Actinobacillus pleuropneumoniae	Pseudomonadota
A0A3S4Z783	MTLQVKFEDLEAKGAVAEYHRIGETTTIVCSLTLPSGFVVIGQASCINPDVFDEQAGIELAHQDAMRKLWELEAYRVKENAFAAEKETQNG	28091	Neisseria weaveri	Pseudomonadota
A0A3U4DN00	MNDQQIEKEIVEKGKTAPRITPQHIEDVIKSEHYFTAYDGRNGAISSNEYCGREKPEEGDRDLSPLKLLTFCVLVLKNGFTVTGESACASPENFDAEIGQKIARQNAVNKIWMLEGYLLKQKLSEQ	57743	Salmonella enterica subsp. enterica serovar Weltevreden	Pseudomonadota
A0A3V5VQF7	MNDQQIEKEIVEKGKTAPRITPQHIEYVIKSEHYFTAYDGRNGAISSNEYCGREKPEEDDRDLSPLKLLTFCVLVLKNGFTVTGESACASPENFDAEIGRKIARQNAVNKIWMLEGYLLKQKLSEQ	117541	Salmonella enterica subsp. enterica serovar Ohio	Pseudomonadota
A0A3Z6QQR5	MKIEKSHIDALADSLTFHTYHFPGTTCTVAIAVMPDGFVAGTGKSACIDPAMFNSDTGYDIAVENARTDAVNRLWEMEGYRLKQAAKQNTL	224729	Salmonella enterica subsp. enterica serovar Java	Pseudomonadota
A0A400BUG5	MNDQQIEKEIVEKGKTAPRVTPQNIEDVIKSEHYFTAYDGRNGAISSNEYCGREKPEEGDRDLSPLKLLTFCVLVLKNGFTVTGESACASPENFDAEIGRKIARQNAVNKIWMLEGYLLKQKLSEQ	562	Escherichia coli	Pseudomonadota
A0A411B8X0	MKISKEEVGSYISTVFWFTAKQGIDNTNGVYGVDGIIEKHNRYLFCIITLKNGLVFHGVNSGGLDPEKYDRTYAENDAFEDAFNKVWEAVAIHKSFSK	2419739	Aeromonas phage Asswx_1	Uroviricota
A0A411BK28	MTDCKIEKGIQEKGLTAPRVTPERLEEVIVSEQYHVFPNTTFTACLLTLENGYTVLGESACASKANFDADLGRKIARDNAKNKIWQLEGYLLRQKLHDGNVA	2484247	Vibrio phage VpaJT_1	Uroviricota
A0A411MK54	MTDQAIELEIQAKGLTAPRVTPADLQANIASEHYFTATEALVGITRGPEWQATPAALDLLTFCVLVLRNGFTVTGESACASPENFDAEIGRKIARDNAVAKLWPLMGYELKERLHQRQLPAQAPVE	2518644	Pseudomonas tructae	Pseudomonadota
A0A412UM77	MKNTVTKPQIDELLEKSEIKVETVYGKVTIVSCKLPNGFVITESSGAVDTSNYDEKIGTEICMARIENKLWELEGYALTKQLYESEE	40518	Ruminococcus bromii	Bacillota
A0A414AXP4	MKKYIGTKLVQARPMTRGAYNRYRGWEIPADENPEDEGYMIQYPDGYVSWSPKGMFDHSYLEVDDNPQLPSGVSIGLGMVEAFIDQVEVMKLGERTTVVRCILKNGFELVESSACVDPRNYSEEIGQEACMEKIRDRIWNLLGFLLQTAWMGVRKDESTKG	208479	Enterocloster bolteae	Bacillota
A0A414I8Y0	MNKYIGTKLIEAEKATLAEAQALKTGACDTIEEARKRFGGSDDGNPGYVVKYPDGYISWSPKDVFEKSYMQVQENPKLISGVSIGEHMVNDFISYIETSTVGYKTTMVRCVLRNGFEIIETSACVDARNYDQKLGEEICMKKIKDKIWHLLGFLLQTAWHGIK	40520	Blautia obeum	Bacillota
A0A414KKL2	MNKYIGTKLIEAEKATLAEAQALKTGACDTIEEARKRFGGSDDGNPGYVVKYPDGYISWSPKDVFEKSYMQVQENPKLISGVSIGEHMVNDFISYIETSTVGYKTTMVRCVLRNGFEIIETSACVDAQNYDQKLGEEICMKKIKDKIWYLLGFLLQTAWHGIR	40520	Blautia obeum	Bacillota
A0A415CGP5	MIKRDDVMDRLVHTDFWHVKGTCTTVCCLIFRSGFTELGWSQCADPKDFDAEKGEKFALADAIDRSLKYIAWEKAHQRGN	2292075	Sutterella sp. AM11-39	Pseudomonadota
A0A421HA90	MSDKDIESEIQAKGLTAPRVTPDHIESIIAQEAYFTAEDGAFGVAIKAKHTGGEVNYQPHESLSLLTFCVLVLRNGFTVTGESACASPENFDPEIGRKIARENAVNKIWMLEGYLLKQRLSEK	573	Klebsiella pneumoniae	Pseudomonadota
A0A423HS78	MSGDQALEQQITALGLTAPRVTLAQIEALTRSLSFHTYVIPGTTTTVAAAIDAAGFVVALGTSSCVSPANFHEKLGRDAAISKAKTLAADELWKLEGYRLSKNLQQACKSGLLAGLGAYVNEGLGGDQSFVGDVASGFCAELMVPAAGRAHHNGAAEKV	104087	Pseudomonas frederiksbergensis	Pseudomonadota
A0A427X9B6	MTKDVTEQELVEKSEAPRVTKSQIDALMERVTYTVEQCPGVTTSTFVHAFLDGKFFLASGFSACVNAENFDAEIGERIARSNAEKSAENKLWELEGYRLFATNF	2420304	Acinetobacter sp. FDAARGOS_559	Pseudomonadota
A0A429K0L5	MTNVVTEQELAEKALAPRVTKAQIDALMERVTYTVEQRPGGTTSTFVHAFLDGKFFLATGFSACVNAENFDSEIGERMARGNAEKYAENKLWELEGYRLFATNL	48296	Acinetobacter pittii	Pseudomonadota
A0A430HR81	MTDHAIEQEIQAKGKTAPRITPANIQAAIAQVHYFTAAEGFIGAVAQKIDAGGALPTKSVAVECIEGPLSLLTFCVLVLQNGFTVTGESACASPENFDAEIGRKIARQNAEQKIWLLEGYLLKQRLSIADKFDANFRQQ	2495579	Massilia atriviolacea	Pseudomonadota
A0A431IVJ8	MEQKLIKSVRIEQLDALIAASEVEFIRVFETSTIAAVRLPNGYTLIGHSACVSSELFNKEIGEQIALDNAKQQLWALEGYQLKTEMFNSGEL	2014784	Neisseriaceae bacterium	Pseudomonadota
A0A434SLK8	MSTNEAEIEKEIQAKGLNAPRLTPQMIDDQIIGEYVVRASDAFTGAPSHDALKCLTLCVLVLRNGYTVTGESACAS	2496765	Mesorhizobium sp. M1A.F.Ca.IN.020.06.1.1	Pseudomonadota
A0A437MFL7	MAHPRVTKEHIEAQIMTVDYIYEGQLTICIISMKNGFRLVGKSAPADPANFNAEVGQRYAYEDAFRQAWPLEGYLLCTVLQTQKEAGQ	1979269	Rhodovarius crocodyli	Pseudomonadota
A0A440VMT7	MSTNEAEIEKEIQAKGLNAPRLTPQMIDDQIIGEYVVRASDAFTGAPSHDALKCLTLCVLVLRNGYTVTGESACASPENFDAELGYKIARENARKKIWALEGYRLRSELADRELRRRMGIVEAAANEFATSGTFGGRK	1871066	Mesorhizobium sp.	Pseudomonadota
A0A443J7H2	MTSETEIERDIVAAGKTAPRLTPADIDAAIVSEQYHVFHGTTLTVCALTLRNGYIVTGESAAASAENFDQAIGRKIARDNARNKIWGLEGYLLRQKLWLREGPLTSNG	2306993	Sinirhodobacter populi	Pseudomonadota
A0A443KPZ7	MNSLEIGDREAAAVQKTPNRVTLDSMVEKIEAEEYFNPGVIPHLTICVLRLKNGFSLVGKSAPADAGNFDTQLGRKFAREDAIRQMWPLEGYALRERLAAEG	2306993	Sinirhodobacter populi	Pseudomonadota
A0A443M0S4	MLEAAAQDGSLREIWLDIDRVRINDEQDIEAEIKGKGLTAARITPNMIDAEIVGEEYHVFPGSSLTICCLTLKNGFTVTGESACASPGNFDAEIGRKIAWGNAREKIWPLMGFRLRDQLSA	2501515	Sinirhodobacter huangdaonensis	Pseudomonadota
A0A443XKH6	MSDKDIEQEIQAKGLTAPRVTPQHIDSVISHELYFTAQQGVFGEAATHVTDLRDTPAFPVHESLNLLTFCVLVLRNGFTVTGESACASPENFDPEIGRKIARENAVNKIWMLEGYLLKQRLFDHQQCWGV	550	Enterobacter cloacae	Pseudomonadota
A0A447CY16	MRDEHAIESEIRAAGRTAPRVTPEHVDAQIVGETYHVFPGTTLTVCALTLRNGFQVVGHAACASPENFDEAIGRKVARDNARAQIWALEGYQLRSFLMHADRARGRNGPTV	200615	Rhodoplanes serenus	Pseudomonadota
A0A448KI78	MYQFFSHLDLLGKGYDSPPLTTTETTMQKLTLDYIKSLIVNADIGQKIAYDNAVEKIWQLEGYLAVQRKYEVAL	730	[Haemophilus] ducreyi	Pseudomonadota
A0A448T4H8	MKNKLTIDDIKSVIVNEQYVVNGTLTICVLTLKNGYKVTGESACLDVANFDVEIGESVAHAKAVSKIWELEGYLLAQKRYEEVKNAKG	75985	Mannheimia haemolytica	Pseudomonadota
A0A455VSU9	MSDKDIEQEIQAKGLTAPRVTTDDLKANIAHTEIVKHVSVTGQVLRWAVLTTQNGFAVTGKPSCSVSSANDNSEIGEKIAIENAESELWPLMGYLLKQRLHDDRSDVWENEDDCRKALEGK	61645	Enterobacter asburiae	Pseudomonadota
A0A480ATS7	MNDAQIETEIQAKGLTAPRITPADLEANIVSEHYFTAGDGVVGVLAVADAQGKQLGDKVQLRAAEIPDELDLLTFCVLILRNGFTVTGESACASPENFDAEMGRKIARANAINKMWPLMGYALKNRLAGPTDEQVGRFLTWPVPADVYPDGTPGQPGRTGTNLMSAPQAKAMLQYVLGG	2315236	Rubrivivax pictus	Pseudomonadota
A0A481W5G3	MPDSNGIPRITKAHVEGLIVDEHVRWISETRTTICSVRLCNEQTITESATCGADQTFDPLRGRSVARKKVLNEIIKYEHYLQRQRIYEAKKEKENGSNRESTPA	2530023	Pseudomonas phage Psa21	Uroviricota
A0A482MHY6	MSDKEIEQEIQAKGKTAPRVTPDHIESLIVAENYFTAADGVLGAYKSNNDVYVGTMPNDATAAAHPLLTFCVLVLRNNFTVTGESACASPENFDAEIGRKIARDNAVQKIWALEGYLLKQALFELGE	2557554	Serratia phage Parlo	Uroviricota
A0A482PBK6	MMVPKVDRKTVDDLVASLNYQPHHFPGTTLTIAVALMPDGFMVSSGFSATAHPGLFDEETGRKLAIAKAQHNATEALWQFEGYKLKSQQTTESQGDR	67825	Citrobacter rodentium	Pseudomonadota
A0A482U9I0	MPSNEAALEKEIQSKGLNAPRLTPAMIDSVIASEHYFTAGDGYAGAAALTVEEGGTIEPPEQLDLLTFCVLILKNGFTVTGESACASPENFNEEIGRKIARDNARNKIWLLEGYLLRQRLHEQG	1176259	Pseudomonas songnenensis	Pseudomonadota
A0A483J4F0	MTDMEIEKEIVAKGKTAARVTPERIQSVIRAEHYFTAFDGRSGALASGTYAGKEVPVAGDADLESLKLLTFCVLVLENGFIVTGESACASPENFDPEIGRKIARQNAVAKIWPLEGYLLKQRFNEAKQ	573	Klebsiella pneumoniae	Pseudomonadota
A0A486VEZ4	MTDMEIEKEIVAKGKTAARVTPERIQSVIHAEHYFTAFDGRSGALATGTYAGKEVPVAGDADLESLKLLTFCVLVLENGFIVTGESACASPENFDPEIGRKIARQNAVAKIWPLEGYLLKQRFNEAKQ	573	Klebsiella pneumoniae	Pseudomonadota
A0A496W940	MKSEIAKTEYFRLGNMTLLCLLTLENGYEILGSVTKTIAKETDEEEARGMAYQRAIYQQIELESLPETRTVGVIPTNLK	1913989	Gammaproteobacteria bacterium	Pseudomonadota
A0A497PCH9	MKLNNTVTIEDVKRNMQEVEVVTITMHNKPFTLVQVKLENGFTVRETTTCVDPANYDEEIGKQVCLKKIEDKVWLLLGYELQSKLDEKTPFDKCESCGKIIYCDDDDYHSDDEGCYVCFDCCKSEE	2026714	Candidatus Bathyarchaeota archaeon	Candidatus Bathyarchaeota
A0A499QHS9	MTKEVTEQELAEKSVAPRVTKAQIDAMMDRVTYTVEQRPGGTTSTFVHAFLDGKFFLATGFSACVNAENFDAEMGERIARSNAEKSAENKLWELEGYRLFATNF	2163986	Acinetobacter phage AM106	Uroviricota
A0A4D4JRZ5	MTQFRKKPVVITAINFAQLVAHGIASGGNVVNGMPWSFTYAGHAITHENDDCYLIPTLEGTMKMGRDDMLITGVKGEIYPCKRDIFEATYDPAPTALPVVDPGPDSLEREIQAKADKGPRVMPAALQAEIVSEHYFTAKQGCIGALGDAYELLGKTLDNPLGLLTFCVLILRNGFTVHGVSACASPENYNKEIGERIARENAEREIWPLLGFRLRDELARPVLTDADAAADLAGTPRPDHPTAEAADFLASVKACNLAGEGPCEACQ	1943571	Acidovorax sp. NB1	Pseudomonadota
A0A4D6BJL4	MIDHTHDDLVHPRITKAYAKSLIVKEKIISDPEMLVTVCITKLRNGHRIVTDAIVANKAAFDSKRGVVVARRKAIEEIIRLELYLLRDKLYEHSKGNENA	2562177	Pseudomonas phage PA1C	Uroviricota
A0A4D6DYS0	MSDKDIESEIQAKGLAAPRVTPDHIESIILAETYFTAADGAIATGDDYHDSLALLTFCVLTLQNGFTVTGESACASQENFDAEIGRKIARENAVDKIWMLEGYLLKQRLSEVNNG	2562461	Salmonella phage Akira	Uroviricota
A0A4D6DZP9	MNDQQIEKEIQDKGLTAPRITPQHIQSLISGEYYFTAEDGVQQAMHKQDELTRLVGPHREIEFLTFCVLVLKNGFTVTGESACASPENFDAEIGRKIARQNAVNKIWMLEGYLLKQKLLEQNSEANHGR	2565500	Raoultella phage RP180	Uroviricota
A0A4P1K129	MDSESLKATEAYSASKATHPRVSLDDMKAKIAGQYYFSALDGVDGHYRGGPEAQGCMHARELGLLTICILVMQNGFTVIGKSARASPENFDAEKGRLFAYEDAIKQLWPLEGYALRDRLAGQA	1325724	Brevundimonas vancanneytii	Pseudomonadota
A0A4P2WVE2	MATINRNEPKGVELKGKSVREGLKLSPDLLKSHIAEVIYEDREVGGHRVITCHFKMDNGFIVWGKNSSTSIDPANFDEELGKKLAYDKTFSQLWELEAYRAVVEKQMLEVATADAKIDIFQYISERGKINQMAGMEFLKGHGQSFLFHHSRDPSRGFVADFVQTDNERYNDQHNSKAQAGVEAYLRSHMLPDELYSELVVRLAKTCAAAYKGGIYFNATTWDKMSAEEQKDCCEDIRRLLLAPVDYIPTDQKDALFKAIVDSYK	2137745	Enterobacter phage EspM4VN	Uroviricota
A0A4P6YWW8	MMKNQVTKEQIDKLMSNAEINVETVHSKVTIVTVKLPNGFVITEASGAVDAANYNAEIGKKVCLERIQNKLWELEGYALANDLLKSKESGE	2506420	Periweissella cryptocerci	Bacillota
A0A4P7IUW8	MTDQQHIDAEMERDIQVLGLTAPRVTPEQIDALMRGVRYEVQVVAGTTTTLATAIAANGFTLAIGMTACASPENFNVELGAKYAIKDAEAKARQELWKLEGWRLKCQLANP	644	Aeromonas hydrophila	Pseudomonadota
A0A4Q1DGW3	MTDIEIEKEIQAKGKSAPRLTPDHIESVIVSEHYFTAGDGYAGAAALNAQEGELIVPPEPLDLLTICVLILRNGFTVTGESACVSPKNFDAEIGRKAARQKAIDKIWMLEGYLLKEKLAQ	28901	Salmonella enterica	Pseudomonadota
A0A4Q2QXI8	MTDMDIEKEIVAKGKTAARVTPERIEAVISGEFYFTGADGYRSSPLWLKQEEPEPAPQSLELLTFCVLVLENGFTVTGESACASPENFDPEIGRKIARQNAIAKIWPLEGYLLKQQLHGVK	2511985	Enterobacter cloacae complex sp. 743-2DZ2F-22B	Pseudomonadota
A0A4Q4GVI8	MSNEKQIEQEIQDKGLNAPRLTPIHIDRVIVGETYTNLPDGRTVICQLTLKNGFTVDGKSACVSKDNFNQEIGNQIARENAREKIWELEGYLLKEKLYQAELDKQF	2006115	Acinetobacter piscicola	Pseudomonadota
A0A4Q7BMS0	MIGVSAWHISGDYLVVENPLLDYRVTNNETYSHKTDHIPNGAVVILVQEEPKTVEQQIEQEIQSKNLNAPRLTPADIDATIVDEYYFTAAQGVGNNCNGYDAMGFHSVLGALTFCVLVLKNGFTVTGESACASPENFDPEIGKKVARENARNKVWMLEGYLLKEKLNHQIKIQEHFASQGVDAGKLQDSPIVSELPELEIKYSDAVKSTDPTNDNQACASGSASSNGYQLNAKRDNAFLVAQLLSNNKISAELRKKAETKMTALLDELI	2518624	Acinetobacter sp. WCHAc060033	Pseudomonadota
A0A4Q7CD71	MTKDVTEQELVEKSVAPRVTKTQIDALMERVSYTVEQCPGGTTSTFVHAFLDGKFFLASGFSACVNAENFDAEIGERMARGNAEKSAENKLWELEGYRLFASNF	48296	Acinetobacter pittii	Pseudomonadota
A0A4R0D698	MSEQQIEKEIQDKGLNAPRLTPNHIDSKIKAVDYILPRDVCKRDNGVEIFDAPLSLQTLTFCILTLENGFTVTGESACASPENFNEEIGKKIAYENARNKIWMLEGYLLKEKLYQAELDSKF	2529851	Acinetobacter sp. ANC 5045	Pseudomonadota
A0A4R3NIT2	MSDQEIEKEIQAKGKTAPRLTPADIDAVIAAEEYHVFGGRMTICVLTLKNGFLVSGESSSVSAENFDVEIGRKIARENAREKIWLLEGYLLRDRLAAAE	293089	Martelella mediterranea	Pseudomonadota
A0A4R4IAV1	MSEQKAVRCSLGVTTDEVEAQVFDIEYFTARDGVAGSYQGTDVQPEIDPDFARFTFCIVRLRNGFIVTGQAVHLHTSEADVALGRHFARADALAKVRQILGFQLREKLDRDERSRPGLTALSEADARADVAGTPRPDNPGLNTNAA	2259330	Stenotrophomonas sp. ATCM1_4	Pseudomonadota
A0A4R5VQQ0	MKVYRVKGTDNKVELLEITNDGIVKVKNLATNEIIEISEQAFEIAFEPTEYKFIASVSPRAQVQKQEITLADIDSMMENAQIEIIELFGKCTMVAVQLANGFVLTESTTSQDPAHYNKDTDTQICLERIKQRISELEGYKYQY	2547811	Bacillus salipaludis	Bacillota
A0A4R5VVC9	MMIESICPKCGEINNVEHKGEDLLFVTCKNKHIYDHIVIPYSRIAGIKDDRRKKLEEMIVEKKFHRMSDKSTICLLIFENGYEIEGRSTVRDMADFRTIIGKDKAYEQALKKAMVALGAFLV	2547811	Bacillus salipaludis	Bacillota
A0A4R6DXQ8	MNDQEIEQEIQAKGLTAPRVTPADIEAEIASEHYFTAWDGVQGAFEAGNLYQQEHEYDTLTQAPPATTAYESLRLLTFCVLRLRNGFTVTGESACASPENFNAEIGRKIARQNAVQKIWPLMGYALRERLSADAA	29545	Azoarcus indigens	Pseudomonadota
A0A4R6YGZ4	MDSLQVTDAASAAVQKTPNRVSLESIKDKIAERVFLRPEIEPTMTVCFLKMSNGFIVIGKAAPADPENFNAELGEQFAFEDAVRQIWPLEGYALRSRLMEG	69279	Aquamicrobium defluvii	Pseudomonadota
A0A4S0S034	MTTGSLEAGDAAAAAVAKTDRRVTLAAMEAKVEHVQYFHPDIAPELTICVMKLTNGFVLVGKSAPADPANFNQELGRKFAREDCIRQMWPLEGYLLREQLSEPSHHDGEAYIAGDQIRVGVNIANLPKIIEANPAWSDEFVVSDVGEAARSIVRRLNDEEEDGTTLIHRAFDKAAETALEQGDDGFDEQANEED	2563970	Mesorhizobium sp. M8A.F.Ca.ET.213.01.1.1	Pseudomonadota
A0A4U8HXM5	MNDQQIEKEIVEKGKTAPRITPQHIEYVIKSEHYFTAYDGRNGAISSNEYCGREKPEEDDRDLSPLKLLTFCVLVLKNGFTVTGESACASPENFDAEIGRKIARQNAVNKIWMLEGYLLKQKLSEQ	192954	Salmonella enterica subsp. enterica serovar Mbandaka	Pseudomonadota
A0A4V2KKY7	MNNTSNAPRVTLSDIEAEIVSEFYFTASQGMLGESELGSKPASWTGWDNVTFCAIRLRNGTKVVGINYGAIDPAQHSEERGRKEARDAAIEQIWPLLGFRLRDALAVLKR	2480810	Pseudoxanthomonas winnipegensis	Pseudomonadota
A0A4V2Q933	MKCPKCQGVRVSTERRPNGNNICGSCGHTWPNGPAAAVSLNASKVSLTQEDIDKAIVSEEYIKMGKKTVVCLLTLKNGFEIVGTGSCVDPANFDMAIGKTYAREDAASQIWKLEGYHLQCQHPASR	244830	Anaerospora hongkongensis	Bacillota
A0A4V2ZZG1	MANIHFTADAQSNRGFANGGTPVTREHIEARIATVEYIYTDHAITLCFITLDNGFIESGESRCIDPADFSEARGREIAYTEAFENLWGYFGFMAMEDAHRDRAKMLRQAA	2528715	Paraburkholderia silviterrae	Pseudomonadota
A0A4V5PYC3	MDSLELTERECADGRTAPRVSLGDIEANIATKSFCLGRDLVEQPAPTAPSLDVLTICLLVLRNGFTIIGKSAPASAENFDEELGRKLAYEDAVRQVWPLMGYALREKLAGTPVEANRACSTLGGNEDYHRIRAIELATTPDRSIDDILRRAARIYDFIVPASR	2572576	Sphingomonas baiyangensis	Pseudomonadota
A0A4Y5TMY9	MSDEQKIESKLQSLGLNAPRLTPEDIDAAIAGEQYHVFPGTTLTVCCLTLRNGFTVTGTSAAASPENFNEEIGREIAFKNAREQIWTLEGYLLREQLFRAHLAGNVPAPTGE	2544986	Pseudomonas phage RSP	Uroviricota
A0A4Y7X8T6	MSQSEQQIEQEIQAKGLNAPRLTPADIDRVIIGEHYFTAAQGTAKAMEDAAFVNGSLNGAAILPIPATLNLLTFCVLTLENGFTVTGESACASPENFNEEIGKKIAYDNAREKIWVLEGYLLKQRLYDQELWPASYQY	197183	Alkanindiges illinoisensis	Pseudomonadota
A0A4Y8TAZ8	MKNTVTSKEVNTILQGSQIDVKTIFNKCTVVTAQLPNGFIIVESSACVDPVNYDENLGAEICMKRIENKIWELEGYKLQSKLHEQKLG	1428	Bacillus thuringiensis	Bacillota
A0A4Y9GJW7	MTLQVKFEDLEAKGAVAEYHRIGETTTIVCSLTLPSGFVVIGQASCINPDVFDEQAGIELAHQDAMRKLWELEAYRVKENAFTAEKESDNG	2558283	Neisseria sp. WF04	Pseudomonadota
A0A4Z0NPI3	MAAPRRAALTAEQQRRESMPTLVRKAQKLQAEPFDGTPAGAARVASFGGSFIKVTEAADGGALTVLVQTPSGVLPVNRGDWVAKSAEDDFYPIVASRIAEQFTIEAEPVLTTGLPALTLPEAQAVVATKTAPRITEDLMREQIATVEYAKLRHLTICVITLKNGFFSDGMSAPADPANYDAAVGERYAFDNAFRKLWPMFGFLLRDRLSGGNTLSSVAGLKDAFRVEGAASVTSSADVPHHPV	1141884	Methylobacterium nonmethylotrophicum	Pseudomonadota
A0A501WX66	MSDDEAKIEAEIQAKGLNAPRLNPAMIDAAIAGEQYHVFPGTTLTVCALTLRNGFIVTGESAAASPENFDEEIGRKIARDNARNKIWAFEGYLLRERLAAA	2589815	Amaricoccus solimangrovi	Pseudomonadota
A0A506UK11	MSDQAIEAEIQAKGKTAPRITVDDIEDKIRSEHYFTARQGAELEGAVTLWHPAWEDPRSIEALGLLTICVLVLRNGFTVTGESACASPENFDAEIGRKIARQKAVEKIWMLEGYRLRQKLSEAEA	2590451	Martelella alba	Pseudomonadota
A0A509BPV6	MLKVEKSHIDALADSLTFHTYHFPGTTCTVAIAVMSDGFVAGTGKSACIDPAQFNSDTGYDIAVENARTDAVNRLWEMEGYRLKQAAKQNTL	2583581	Salmonella sp. NCTC 6947	Pseudomonadota
A0A509ECC5	MVDGTDLARAHASADETKLETELQAKGLTAPRLTPDLIDACIVSEAYHVFPGTTLTVCALTLRNGFIVTGTSAAASPENFDRSIGEQIARKNAREQIWAFEGYLLRERLSAAQAEARGQDDAVRVA	2584084	Methylobacterium symbioticum	Pseudomonadota
A0A509L5H7	MHHKTEQETEADIIKAGKTAPRLTPEYIDSCIADTQYHVFAGSQTTVCCVTLLNGFTVIGSSACASPENFDAQIGMNIAFRNARSEIWKLEGYLLKDKLSK	2026735	Deltaproteobacteria bacterium	Myxococcota
A0A510XAI4	MATHLIHGFNVSDGGRGSVGRLAPWMPRPRRHDYGWTFLFRLRWVNENTVDELLPLIAAGDVLVAHSNGCLIAWHLVQRGAPVSAVVCIQPALRRDTEWPEHLPVLCLHNRDDWIVSLGRAWGRFVSVANPFRDLHGWGAAGRHGFASGQPLVTNWDTDRQPFPALGHSGAFRQPALGHWAPLVAAWVNEKVSIMNDDQQVEQQIQAKGLNAPRVTPDALDAKIIGEDYHVFPGTTVTVCLLRLENGFTVTGESACASPENFDPELGREIARRNAREKIWMLEGYLLREQLHRGEA	77098	Bisbaumannia pacifica	Pseudomonadota
A0A513QBP7	MATINRNEPKGVELKGKSVREGLKLSPDLLKSHIAEVIYEDREVGGHRVITCHFKMDNGFVVFGKNSSTSIDPANFDEELGKKLAYDKTFSQLWELEAYRAVVEKQMLEVATADAKIDIFQYIFERGKINQMAGMAFLKGHSQSFVFHHPRDPSRGFGAEFIHTDNELHNDQHNSKVQARVETYLRSHMRPDELYSELVVRLAKTCTAAYKGGIYFNATTWDKMSAEEQKGCCEDIRRLLLAPADYIPTDQKDALFKAIVDSYK	2530042	Shigella phage MK-13	Uroviricota
A0A513ZWU0	MKVDFKEVNALVDKLEYHFWQVPNTTVTVCVATLDGFQMGVGTSGCVDPAEFNADIGKQVAQENALAQAKDQIWLLKGAALRADLFPGFLQA	2575325	Salmonella phage SE13	Uroviricota
A0A514CSK7	MNPNTKLSLPIIELYVAQFTYTVLPSGRAIVCEATLNNGHCVHGIANVIDIENFDQAAGESAAKRKALDAVAEYAAYDMQTQISRIRMGVTPDTLGVLKK	2591403	Achromobacter phage Motura	Uroviricota
A0A514CTH6	MNKAPTVTQDDVNAMIQGETYTILPDGRTTVCQLTLVNGFTVMGSSACVCKENFNAELGERYSREEAVKKVWPIAGVLLAERLHQENKSKGETWTDRLWVEWRELTDKLTKLKAMLANPSPAIQETDLKILDEQARIMGMYEEILRMRLDRARQG	2591039	Achromobacter phage vB_AxyP_19-32_Axy04	Uroviricota
A0A514CTZ7	MSEHSHTPSAPKVTEEEVRGLFESVIYVVLPDGRTTIAMGTMKNGFTVRGESSCVCKENFNEKLGEEYAYADMIKKTWPLAGLLLAERLHQEKQSQGETWVDRLLQEYTQTKKRFEALTATLNNPPSFMEPSYLEILAKQRDAMAEYVAVLKIRLDMARQG	2591041	Achromobacter phage vB_AxyP_19-32_Axy10	Uroviricota
A0A514CU81	MSEHSHTPSAPKVTEEEVRGLFESVIYVVLPDGRTTIAMGTMKNGFTVRGESSCVCKENFNEKLGEEYAYADLIKKTWPLAGLLLAERLHQEKQSQGETWVDRLLQEYTQTKKRFEALTATLNNPPSFMEPSYLEILAKQRDAMAEYVAVLKIRLDMARQG	2591042	Achromobacter phage vB_AxyP_19-32_Axy11	Uroviricota
A0A514CUF7	MNKAPTVTQDDVNAMIQGETYTVLPDGRTTVCQLTLVNGFTVMGSSACVCKENFNAELGERYSREEAVNKVWPIAGVLLAERLHQEKKSKGETWTDRLWLEWRELADKLTKLKAMLANPSPAIQETDLKILDEQARIMGMYEEILRMRLDRARQG	2591043	Achromobacter phage vB_AxyP_19-32_Axy12	Uroviricota
A0A514CUN5	MKVYTGTKKVQAQPMTRGDYNALRGWETPKEENPSDEGYLIEYLDGGKANHDAFDGYISWSPRDVFERSYLETGEPVVPSDGPKVVYGDLIAMIASEVFVVPSGSTTTICHITLKNGFSVQGISACVDPANYRQNVGEFFARKQAIDKIWPFAGFLLAEKLYQEKKLQGDWIDRLRDEHELNAGNLTKLKKFLANLPEGFDKVKAEMMHEQARIMGQFVDILKMRLDNALLG	2591044	Achromobacter phage vB_AxyP_19-32_Axy13	Uroviricota
A0A514CVW4	MSEHSHTPSAPKVTEEEVRGLFESVIYVVLPDGRTTIAMGTMKNGFTVRGESSCVCKENFNEKLGEEYAYADMIKKTWPLAGLLLAERLHQEKQSQGETWVDRLLQEYAQTKKRFEALTATLNNPPSFMEPSYLEILAKQRDAMAEYVAVLKVRLDMARQG	2591046	Achromobacter phage vB_AxyP_19-32_Axy22	Uroviricota
A0A514CWA7	MNKAPTVTQDDVNAMIQGETYTILPDGRTTVCQLTLVNGFTVMGSSACVCKENFNAELGERYSREEAVNKVWPIAGVLLAERLHQENKSKGETWTDRLWVEWRELTDKLTKLKAMLANPSPAIQETDLKILDEQARIMGMYEEILRMRLDRARQG	2591048	Achromobacter phage vB_AxyP_19-32_Axy24	Uroviricota
A0A515EKH2	MSDAHIEQEIQAKGLTAARVTPSAIEANIASEFYFTATEGVLGASEMGTAPAGQAKSLDLLTFCVLVLQNGFVVTGESACASPENFDAEIGRKIARQNAVQKIWALMGYELRTKLARLAEPLVTDEMVSRFLRWPVPANVHPDGTPGQPGRIGTNLLDAPTARQMLEQVLSGA	2509614	Rhodoferax sediminis	Pseudomonadota
A0A515ETE3	MTDGQIEQEIQAKGLTAPRVTPSGIEANIASEHYFTALQGARMEGLDNVADGVIRRDVHPLRPELGLLTFCVLVLANGFTVTGESACASPENFDAEVGRKIARQNAVQKIWPLMGYELRTKLASAT	2509614	Rhodoferax sediminis	Pseudomonadota
A0A519EFU8	MNDQEIEQVIQAKGLTAARVTPADIEAAIVGTDVVVFQAPSGQVLRWGVLTMRNGFAVTGHPSVAVSPENDDVELGERIAIDNAKSALWPLLGYELKSKLAEAANLDAAYRACEGR	50259	Rubrivivax sp.	Pseudomonadota
A0A520BIS4	MNDQQVESTSQALGLTAPRVTLDELQANIVDTEIVKHVSKSGQVLRWAILTARNGFAVTGRPSVSVSPANDKAEIGESVAIDNATNELWPLMGYALKEKQAAAPADYRDRVRLERAGRADELDKLRAFLKTPTCEALPLQSLQLLVEQEGAMQALVDVLDRRVATFAG	50259	Rubrivivax sp.	Pseudomonadota
A0A522IV98	MNMATQAAPRSDDEAIEQEIQRKGKTAARVTLAEIEAAIVSEHYFTAADGVAGADPVSQGDSTLPWQSLGLLTFCVLVLRNGFTVTGESACASPENFDAEIGRKVARAKAIEKFWPLEGYLLKQRLHEGA	1926495	Paraburkholderia sp.	Pseudomonadota
A0A522SGX9	MTDTPRVTPEQIDACIVKEQYHRFAGTTLTVCALTLRNGYTVTGESASVTAAGFNAEIGRKIAREDARDKIWALEGYLLREQLHRASPRTY	2030806	Burkholderiaceae bacterium	Pseudomonadota
A0A526PSI5	MQTTGSLEAGDAAAAAVAKTDKRVTLASMVEKIAAEAYINDAIEPTLTICLMKLQNGFVLVGKSAPADPANFNQELGEKFAREDCIRQLWPLEGYLLREQLSQRVEVGV	1871066	Mesorhizobium sp.	Pseudomonadota
A0A528GS87	MDSLETSDAEAAAVQKTANRVTLDSLRAAIAAEEIVNPMFAGHVTVVIAKLENGFVLIGKSAPADPANFDAELGLKLAREDVIRQMWPLEGYALRERLAGA	1871066	Mesorhizobium sp.	Pseudomonadota
A0A531M595	MNKPVTEQELIEKSAGERVTLEAVNAAIISEHYFTASQGDQQSNQDYASTSGQNAIKGTPADLALLTICVLRLWNGFTVLGQSACADPANFNAEIGQRLARTDAVNKMWALMGYELKSRIARDQKLLEGAIAPGPNMHTY	1871066	Mesorhizobium sp.	Pseudomonadota
A0A533I0L2	MTASQAEMKLEDQLQAMGLTAPRVTPAMIDAMIEGVEFHNLSDTHIICKLTMFGGRFHVTGESSTVSKENFVQSVGEEIAERKARDQVWPLAGAILANDLHNFRYPLTEDQLKLDVGVQRVILEAKEVTMRVDGLTAILGMPNLHELLPEDEYADLKVQLDLYQQLKVVLDRRLARIGL	266	Paracoccus denitrificans	Pseudomonadota
A0A549TD19	MNSETEIEREIQRKGLTAPRLTPADIDAAIRSEQYHVFAETTLTVCCLTLQNGFNVTGESAAASPENFDEEIGRKIARENARNKIWAFEGYRLKCQLAAGAA	1387186	Rhizobium straminoryzae	Pseudomonadota
A0A557QX99	MTDPKIENEIQAKGLTAPRITPADIEANIASEHYFTAYGGAKYGCVIRDEPANSEALKLLTFCVLVLCNGFTVTGESACVSPENFDAALGRKIARQNAFAKIWPLMGYALRDRLASPLFAIDTASAGVSVVQESEAKLAAIVREFVEKQRVSCPEATCDDRVYEEAPGLVEALCNVVGYYRYPDDEEV	1629404	Denitromonas halophila	Pseudomonadota
A0A561CYQ9	MLIESICPKCGEINQVKETGEKLLFVKCKNNHFYDHVVIPYSRTAELKDDKRKKLEEMIIEKKFHRMSDKSTICLLIFENGYEVEGRSTVRDKADFRMVIGKDKAYEQALKKAMVALGAFLV	220685	Neobacillus bataviensis	Bacillota
A0A5A8A1N0	MDPFKPTHVSHKQVEAYPIAAAEFQADGSGRIALEGGRIIDVGAGFAARGAPAEGDYLVRYAPVPGETDGYLSHSPRGVFEAGYAPVPQQADARGEPALSLGETQAIVETKTAPRVTEASIKAKIADVEYFRVRHLTICIITLQNGFFVEGHSAPAAPENYDQGVGERYAYDNAFRQLWPLEGYLLREQLAASEADPIRAA	2024616	Methylobacterium sp. P1-11	Pseudomonadota
A0A5B8RMK2	MGNREGIKLTPELLKSHIAEVIYEDREVGGHRVITCHFKMDNGFVVWGKNSSTSVDPANFDEEIGKQLAYEKTFSQLWELEAYRAMVEKQIIDVSAEDAKINIDEYVSEREAIHEMGGSEFLKGKGQSIVFRHPKDPSRGFRVEFVRTDNERYNERRNGEARSLVEAYLHSFMTSEELNSELVLRLAKTCNAASGDYPWCDLSEDKRQAACDRVKKFLLDPKAQPGDSVGALYRAIVVSYL	2596713	Salmonella phage Matapan	Uroviricota
A0A5B9N4F8	MNDNQIEKEIQEKGLTAPRVTPEDLKANIVGEYYFTAEQAVAATVQQQDELTRLTGWNGELKLLTFCVLVLKNGFTVTGESACASPENFDAELGRKIARQNAINKVWPLMGYELKCRLHKAGE	2588516	Aeromonas phage 4_4512	Uroviricota
A0A5B9N621	MSNRTGIKLNPEILKSHIAEVIYEDREVGGHRVITCHLKMDNGFVVWGKDSSTSIDPKNFDEELGKKLAYDKTFSQLWELEAYRAMVVQDFIGKTTEEPFIKLEDYIEESKTMQVSGWDYRNGVATAYSIRSIKRSKFGLLDYISICLYKTDNKKHDDINNSKEIQKAKDFIRSYMNHTEINSQFVIHIAKLCWAARSAVVDTTPSWEDSKETDRQDMCETVKKLLLSPSDYQPKDNLLKLFWAIVSQFR	2589660	Klebsiella phage Magnus	Uroviricota
A0A5B9NET1	MSSAPRVTIEQVEAAIREETYTVLPDGRTTICQLTLDNGFTVDGHSACVSKENFNAEIGNKYAREEAVKKVWAYLGFRLADRLASENRDFLGRMKDEADELNARLNSLLRFLQTGATQLDDIQFQLLQQQATAMQSYFNALTTRIAYEDGKRKSQQAQ	2596674	Stenotrophomonas phage Pokken	Uroviricota
A0A5C0CCN0	MGNREGIKLTPELLKSHIAEVIYEDREVGGHRVITCHFKMDNGFVVWGKNSSTSIDPANFDEELGKKLAYEKTFSQLWELEAYRAMVERQIIDVSVKDAKINIDEYVSEREAIHEMGGSEFLKGKGQSVVFRHPKDPSRGFRVEFVRTDNERYNERRNGEARSLVEAYLRSFMTSEELNSELVLRLAKTCNAASGDYPWCDLSEDKRQAACDRVKKFLLDPKAQPGDSVGALYRAIVVSYL	2592196	Salmonella phage SE14	Uroviricota
A0A5C0CD41	MGNREGIKLTPELLKSHIAEVIYEDREVGGHRVITCHFKMDNGFVVWGKNSSTSVDPANFDEEIGKQLAYEKTLSQLWELEAYRAIVEKQIIDVSAKDAKINIDEYVSEREAIHEMGGFEFLEGKGQSVVFRHPKDPSRGFRVEFVRTDNERYDERRNGEARSLVEAYLRSFMTSEDLNSELVLRLAKTCNAASGDYPWCDLSEEKRQAACDRVKKFLLDPKAQPGDSVGALYRAIVVSYL	2592215	Salmonella phage SS3	Uroviricota
A0A5C0CDT3	MGNREGIKLTPELLKSHIAEVIYEDREVGGHRVITCHFKMDNGFVVWGKNSSTSVDPANFDEEIGKQLAYEKTLSQLWELEAYRAIVEKQIIDVSAKDAKINIDEYVSEREAIHEMGGFEFLEGKGQSVVFRHPKDPSRGFRVEFVRTDNERYDERRNGEARSLVEAYLRSFMTSEDLNSELVLRLAKTCNAASGDYPWCDLSEEKRQAACDRVKKFLLDPKAQPGDSVGALYRAIVVSYL	2592220	Salmonella phage SS9	Uroviricota
A0A5C1E823	MNDQAIEQEIQAKGLTAPRITPEDIETNIASEHYFTAADGARMSTHGNHPIYNLDTGSLGLLTFCVLVLKNGFTVTGESACASPDNFDAEMGRKIARENAINKVWSLMGYALKDRLANALPTGPVLHTPSGAVFDEVIAAVELADIVALTPKPSQGATDGRSHSPEGIVQGRTYAPEAIEAMEKLLQQPMPLVLAEPELSAAAQDVLDERRRQIEDEGWPPEDDDRYIKRELSAAAECYVGAASARDECPAIWPWAREWWKPSDYRRNLVKAGALILAEIERLDRAEAKKGGAA	1735038	Oryzomicrobium terrae	Pseudomonadota
A0A5C1K7G0	MIDHTHDDLVHPRITKAYAKSLIVKEKIISDPEMLVTVCITKLRNGHRIVTDAIVANKAAFDSKRGVVVARRKAIEEIIRLELYLLRDKLYEHSKGNENA	2601632	Pseudomonas phage vB_PaeM_PS119XW	Uroviricota
A0A5C2H314	MTTEQELEQRLQKQAVAPRITLLEVEQNIKDIAYYVIFDVLTICVIQLQNGFTVTGESACASPENFNKEIGEEIARKNAVSKIWMLMGYELKSKLHKEQNSNFFTRLTDEYTQLHERTQKLARFLESVAFTDLPDEQQRILKVQFDVMVKYRECLLERLSLSRPE	2599764	Sinorhizobium phage ort11	Uroviricota
A0A5C4PPP2	MEKLSKGYLDSLVVSTSYVHNELLTLCILTLKNGFQLVGQSACLSAEYYDTDIGENVAYQNAFEKLWELEGYLWKQCLHDKQKRIVTLRNGSQCEIIHESRFGKLLAVCVDEETDELPEVRWHNNDGSFYANKKSEFDIIINLVK	2585018	Pasteurellaceae bacterium USgator41	Pseudomonadota
A0A5C5BSG8	MNDNRVFPEQIDAIMDAAEVTVEHRFGCMTVVHAKLPCGFIITETSACIDPANYDQSVGAGICMKRVRDKVWELEGYHKMRTTAEREE	84112	Eggerthella lenta	Actinomycetota
A0A5C6TU11	MNSLEVTEAESAAIAVAPRVTLESMESKIASESYTVIDGVLTLCTIKMKNGFYVTGESAPASPENFNADLGKKFARENAIRQLWKLEGYALREKLAKAA	1176539	Sphingosinicella ginsenosidimutans	Pseudomonadota
A0A5C7BT30	MQKTDSYAQKQQYVESLIATEHYYHVPDSTCVLCALVLKSGFTVTGTSFCLNPVDFNAAKGWAFARDSAINEAIHMESYLCYQGAGSTNALGAACLASGTAECGNKEQQKKPYEPVTERLSVFNRLVSAIRAEFTEAEMRGRGFDESMWQAAQIIRWAQVEG	615	Serratia marcescens	Pseudomonadota
A0A5C7LJL5	MQDANQVNVPNRVTLGGIQSLVKSAYYHVVPDTTMTICVLTLTNGYNVLGTNACVDPATFNKAVGEQIAYDNALEKIWDLEGYLLKQKRHEMGLI	2015799	Hyphomicrobiaceae bacterium	Pseudomonadota
A0A5C7LZE3	MSSNEAIEKEIVEKGKTAPRVTLQDIQNNIEFAYYFTAHDGALNSSVGSSQPAAEQLKLLTFCVLVLKNGFMVTGESACASPENFDAEIGKKIARGNAEQKIWGHMGYELRTKLQQG	2015799	Hyphomicrobiaceae bacterium	Pseudomonadota
A0A5C7PFW2	MSSMEEADKAAAAVSKEPRVSLADIEAQIASEYRFTAADAVHGLTPPPPIVEPLKILSICILVMKNGFTVIGKSAPASPANYNRELGFKFARDDAIRQLWPLMGFNLRQHLYEGSLLLDEPLPADPTRVDDVGRDLHTDSFLVTRSLVFNGQRVTHGVHVPDDGIMTDMDAKAAGLPLLDQWERELRAGSLKT	2482794	Desulfurellales bacterium	Campylobacterota
A0A5C7RKL6	MSNEQQIEQEIKDKGLNAPRLTPALIDEVIVGEDYHVFEGTTLTVCALKLRNGFIVTGESSSVSRENFDSDIGKKVARQHAREKIWALEGYLLKQKLWDAQQ	1032	Thiothrix sp.	Pseudomonadota
A0A5C8W6M8	MIARPGDWIIRGVEGEIYPCRDSVFQATYAVASAAPDGSGTPAITRGEADAIVEASTAPRVTADAIKAKIASADFFRSGVLTICIIEMVSGFTFVGKSACVSPENYDQAAGERYAYDDAFRQIWAFEAYLLREQLSAASNQAA	2603888	Methylobacterium sp. WL119	Pseudomonadota
A0A5E4RZN2	MNDKAVEQLIQETGKTAPRLTPADIEATIIDEVYFTAEQGYQRANEDEGIPAGSYSALGVLTICVLRLRNGFTVTGESACVSPENFDVEIGRKIARQNAVSRIWQYEGYLLRQRLHDQAGA	2508289	Pandoraea commovens	Pseudomonadota
A0A5E4VH90	MNMCVNTPPTGDDQSIEQEIQAKGKTAPRVTPQDIEANIASEHYFRGSDGVYAAEGVLFNFGHPIPLLTFCVLVLRNGFTVTGESACASPENFDAEIGRKIARQNAVAKIWPLMGYELKSRLTTQTA	2508289	Pandoraea commovens	Pseudomonadota
A0A5E6H9C0	MKLPAEFKPNTEIQEMMEELGCTGKRVKPQDIVDRIEEIDFQTVTLAGNKFMYCGIKMKGGFVVVGKPATCIDPENWRDQIGRQVSFNNTFEEIYKLEAYRKMSA	2606584	Vibrio phage vB_VpaP_VP-3220	Uroviricota
A0A5F1HVV8	MVVPKVERKTIDDLVASLSYQTHHVPGTTLTIAVALMPDGFMVSSGFSATAHPGLFDEETGRKVAIAKAQHNATEALWQFEGYRLKSQLASGNHDDR	2041645	Escherichia sp. E1130	Pseudomonadota
A0A5H8RRX8	MAKNPKEVEAKMAALGCTGRRITMDLIKSHIDSVEYETVTINGQKMMFCGIKMDNGFVAVGKPATCIDPANWREEIGRQVSYDNSFEELWKLEAYRLMSGY	1954178	Salmonella enterica subsp. enterica serovar Durham	Pseudomonadota
A0A5I2JXU5	MNDQQIEKEIVEKGKTAPRITPQHIEDVIKSEHYFTAYDGRNGAISSNEYCGREKPEEGDRDLSPLKLLTFCVLVLKNGFTVTGESACASPENFDAEIGRKIARQNAVNKIWMLEGYLLKQKLSEQ	57741	Salmonella enterica subsp. enterica serovar Blockley	Pseudomonadota
A0A5J0C1E2	MNDQQIEKEIVEKGKTAPRITPQHIEDVIKSEHYFTAYDGRNGAISSNEYCGREKPEEGDRDLSPLKLLTFCVLVLKNGFTVTGESACASQENFDAEIGRKIARQNAVNKIWMLEGYLLKQKLSEQ	224727	Salmonella enterica subsp. enterica serovar Kottbus	Pseudomonadota
A0A5J6B8U6	MSDAQIEQEIQAKGLTAARVTPSAIEANIASEFYFTATEGVLGASEMGTAPAGRAKSLDLLTFCVLVLQNGFIVTGESACASPENFDAEIGRKIARQNAVQKIWALMGYELRSKLARLAEPLVTDDMVNRFLQWPVPASVHPDGTPGQPGRIGTNLLDAPTARQMLEQVLSGT	2290809	Curvibacter phage TJ1	Uroviricota
A0A5K6CSX0	MIKEVTEQELAEKSVAPRVTKAQIDSLMERVTYTVEQRPGGTTSTFVHAFLDGKFFLATGFSACVNAENFDAEIGERMARGNAEKSAENKLWELEGYRLFATNI	557600	Acinetobacter baumannii AB307-0294	Pseudomonadota
A0A5P2G052	MEQNRRFNLSEFTETEKAINNAVRLIEKKLPPSVKATKAGVLLSSTLVLVQDVLLGDEGTIPNTVTKEQVADNMQDVEVRTIQEFDKPVTHVTVRMKNGFTVRESTTCVDPTNYSEEIGAQICLERIKNQVWFLLGFLLQESLSEVKSF	2545455	Rhizosphaericola mali	Bacteroidota
A0A5P3MHY5	MSFENEIEKEIQDKGLNAPRLTPDYIDSKIKAIRYLTGDVEPAYIANDYKGCGAPQLTICVLSLENGFTVTGESACASPENFDRIIGQKIAYENAREKIWMLEGYLLKEKLSTSKQ	470	Acinetobacter baumannii	Pseudomonadota
A0A5P8PR97	MTDQAIEKEIQEKGLTAPRVTPEHLEEVIVKEQYHVFEGTTFTSCLLTLKNGFTVHGESACASPENFDAELGRKIARDNAKNKIWMLEGYALRERLHNGE	2654972	Vibrio phage phi50-12	Uroviricota
A0A5P9H8U4	MNQEQQLETEIQTKVLTAPRVTPEHIESVIESEHYFTAAEGALGAYKANGDVHVGSMPNDLNATALPLLTFCVLVLRNGFTVTGESACASPENFDPEIGRRIARQNAREKIWTLEGYLLREKLNAGDQAST	2587849	Halomonas sp. THAF12	Pseudomonadota
A0A5Q0RSD1	MSNEKQIEQEIQDKGLNAPRLTPDHIDSVIQSVHYFTAGDGYAGALASSEEFNSLPEDERVINPPQQLDLLTICVIVLKNGFTVTGESACASPENFNAKIGQKVAYGNAREKIWELEGYLLKEKLYQAELDKQF	106654	Acinetobacter nosocomialis	Pseudomonadota
A0A5Q2F7B3	MSNRTGIKLNPEILKSHIAEVIYEDREVGGHRVITCHLKMDNGFVVWGKDSSTSIDPKNFDEELGKKLAYDKTFSQLWELEAYRAMVVQHFIGKTTEEPFIKLEDYIEESKTMQVSGWDYRNGVATAYSIRSIKRSKFGLLDYISICLYKTDNKKHDDIHNSKEIQKAKDFIRSYMNHTEINSQFVIHIAKLCWAARSAVVDTTPSWEDSKETDRQDMCETVKKLLLSPSDYQPKDNLLKLFWAIVSQFR	2656521	Klebsiella virus UPM 2146	Uroviricota
A0A5Q2UAM9	MSDKKVTYERIQHLLATSTAHYNRLYGTTTVCQIVLQNGFSVAIGESACVDPANFDEKLGRKYAYERAIKLAEDKLWELEGYLLASELRPIK	2662139	Ralstonia phage Reminis	Uroviricota
A0A5Q2W981	MTEPERKTETTFEAHITDTLKNRIAHGCMVMQISKEAADAILNANEPMIKAHNVNDAKRVLPQHIMDKIDTIEMVTHFTLTGKVQRSVVINMINGFGVTGEPSVSVTVENDREEIGTQIALRNAVDRIWQLEGYLKCQELYEAKLKDKLKDE	2656710	Podoviridae sp. ctLUJ1	Uroviricota
A0A5R8ZQ93	MSDPIEQEIQAKGLTAPRITPSDIEATIVSERYFTAGEGATFHAGPIPDELHLLTFCVLVLRNGFTITGESACASPDNFDADIGRKIARQNALQKIWQLEGYLLRERLHNEPGVASAVALLRASAECCDTNAAARADSDQAGQDLANAASYRLAASLLKA	46680	Pseudomonas nitroreducens	Pseudomonadota
A0A5S3X9B7	MTSDKEMCKDFEDSGAVFPKVTPERIEELMKQVRYIPSLVEGTTTTLVVSVLPIGLTDFTLATTTMACVDKRNFNAELGVKYCIEKCEKETRNKLWELEGYALANRTSDNDEVFWQSQVDNSIELQNKTSHKVDHITKVDDGYYWPSKDDPFGDVEHTAKEAYDHIIERNLMMQLKAESKTSHNKSNNQKDDPSTSFKDRLLVELDELQVKVKALSKFVLSDNINGLPEIERESLKKQFICMQAYEAVLSGRVTRLCD	579511	Pseudoalteromonas sp. S1688	Pseudomonadota
A0A5S4SX64	MEPHLASVGVQADQRAEAEIVAAGLTAPRVTAEQIQGLMAKITWLYEQPAGTTSTLAHAFLGRFYLATGHSACVSPENFNAALGMKYAREQAEGKARDKLWEHEGYALAKSLQVLPS	2601246	Comamonas sp. Z1	Pseudomonadota
A0A5S4UQ75	MSGKDIEREIQAKGKTAPRITPEHINSVIVSEHYFTAASGVTAAGGVVHSDDDGLRCLTFCVLVLRNGFTVTGESACASPENFDAEIGRKIARENAINKIWLLEGYLLKQKRSEQCTEERMCANCFSGQRDCQNR	2576377	Dickeya sp. ws52	Pseudomonadota
A0A5T2P733	MTDIEIEKEIQAKGKSAPRLTPDHIESVIVSEHYFTAGDGYAGAAALNAQEGELIVPPEPLDLLTICVLILRNGFTVTGESACVSPKNFDAEIGRKATRQKAIDKIWMLEGYLLKEKLAQ	28901	Salmonella enterica	Pseudomonadota
A0A5T5TC50	MVSTASPALSCMAIEQEIQAKGLTAPRVTRDDMIANIANTEIVKHVSVTGQVLRWAILTAKNGFAVTGKPSCSVSSENDNEEIGVKIAIENAEGEMWALMGYALKQRLHDTGGHTEDENFEHFLSYTGFHDEKPEVIEKLRKAYSDGGYALQWKSE	28901	Salmonella enterica	Pseudomonadota
A0A5T8WJ64	MTDIEIEKEIQAKGKSVPRLTPDHIESVIVSEHYFTAGDGYAGAAALNAQEGELIVPPEPLDLLTICVLILQNGFTVTGESACVSPKNFDAEIGRKAARQKAIDKIWTLEGYLLKEKLAQ	28901	Salmonella enterica	Pseudomonadota
A0A5T9SKM3	MELEQQIKEAGADKAPRITPDHIKSKIKSEFYFIADEGVQGHQLQTQYADEVQGSGIESMSLLTFCVLVLENGFTVTGESACASPENFNEEIGRKIAYENAIDKVWLLEGYLLKQNLHEQAQSQEMLRGFLEDDNCEGGGCKI	28901	Salmonella enterica	Pseudomonadota
A0A5U1J7U1	MKVEKRTIDDLVESLTVHTHHFAGTTCTVAIAVLPDGFVAGAGKSACIDPALFDAERGRNIAISNATSDATSRLWELEGYRLKRKVAQNTL	28901	Salmonella enterica	Pseudomonadota
A0A5U1KMJ5	MTDMDIENEIVAKGKTAARVTPERIEAVISGEFYFTGADGYRSSPLWLKQEEPEPAPQSLELLTFCVLVLENGYTVTGESACASPENFDPEIGRKIARQNAIAKIWPLEGYLLKQQLHEVK	28901	Salmonella enterica	Pseudomonadota
A0A5U3CQG9	MKAEKRTIDVLADSLTFHTYHFPGTTCTVAIAVMPDGFVAGTGKSACIDPAMFNSDTGYDIAVENARTDAVNRLWEMEGYRLKQATKQNTL	59204	Salmonella enterica subsp. diarizonae	Pseudomonadota
A0A5U3G6P2	MTDIEIEKEIQAKGKSAPRLTPDHIESVIVSEHYFTAGDGYAGAAAVNAQEGELIVPPEPLDLLTICVLILRNGFTVTGESACVSPKNFDAEIGRKAARQKAIDKIWTLEGYLLKEKLAQ	59201	Salmonella enterica subsp. enterica	Pseudomonadota
A0A5U9KW70	MAKNCEVVEQMMKEKGCTGKRVTKELIESHIDSVDYQTVEIAGHKFMYCGIKMDNGFVAVGKPATCIDPTNWRDEIGQKISYDNSFEDLWKLEAYRLLSE	108619	Salmonella enterica subsp. enterica serovar Newport	Pseudomonadota
A0A5U9ZU01	PENFDPEIGRKIARQNAIAKIWPLEGYLLKQQLHEVK	595	Salmonella enterica subsp. enterica serovar Infantis	Pseudomonadota
A0A5V0A5Y3	MTDMDIEKEIVAKGKTAARVTPERIEAVISGEFYFTGADGYRSSPLWLKQEEPEPAPQSLELLTFCVLVLENGYTVTGE	595	Salmonella enterica subsp. enterica serovar Infantis	Pseudomonadota
A0A5V1EN59	MNDQQIEKEIVEKGKTAPRITPQHIEYVIKSEHYFTAYDGRNGAISSNEYCGREKPEEDDRDLSPLKLLTFCVLVLKNGFTVTGESACASPENFDAEIGRKIARQNAVNKIWMLEGYLLKQKLSEQ	28901	Salmonella enterica	Pseudomonadota
A0A5W3IP47	MTDIEIEKEIQAKGKSAPRLTPDHIESVIVSEHYFTAGDGYAGAAVLNAQEGELIVPPEPLDLLTICVLILRNGFTVTGESACVSPKNFDAEIGRKAARQKAIDKIWTLEGYLLKEKLAQ	596	Salmonella enterica subsp. enterica serovar Muenchen	Pseudomonadota
A0A5X8YU39	MTDIEIEKEIQAKGKSAPRLTPDHIESVIVSEHYFTAGDGYAGAAAVNAQEGELIVPPEPLDLLTICVLILRNGFTVTGESACVSPKNFDAEIGRKAARQKAIDKIWTLEGYLLKEKLAQ	2517242	Salmonella enterica subsp. enterica serovar Kisarawe	Pseudomonadota
A0A5X9WJU0	MVSTASPALSCMAIEQEIQAKGLTAPRVTRDDMIANIANTEIVKHVSVTGQVLRWAILTAKNGFAVTGKPSCSVSSENDNEEIGVKIAIENAEGEMWALMGYALKQRLHDTGGHTEDENFEHFLSYTGFHDEKPEVIEKLRKAYSDGGYALQWKSE	211968	Salmonella enterica subsp. enterica serovar Albany	Pseudomonadota
A0A5Y2MZ18	MTDMDIEKEIVAKGKTAARVTPERIQAVISGEFYFTGADGYRSSSLWLKQEEPEPTLQSLELLTFCVLVLKNGFTVTGESACASPENFDPEIGRKIARQNAIAKIWPLEGYLLKQQLHDVK	149385	Salmonella enterica subsp. enterica serovar Hadar	Pseudomonadota
A0A5Y3MJA3	MKVEKRTIDALADSLAFHTYHFPGTTCTVAIAVMPDGFVAGMGASTCINPASFDSDACYDLAIGNARTDAVNRLWEMEGYRLKQAAKQNTL	59202	Salmonella enterica subsp. salamae	Pseudomonadota
A0A5Y3Q0F9	MTDIEIEKEIQAKGKSVPRLTPDHIESVIVSEHYFTAGDGYAGAAALNAQEGELIVPPEPLDLLTICVLILQNGFTVTGESACVSPKNFDAEIGRKAARQKAIDKIWTLEGYLLKEKLAQ	59203	Salmonella enterica subsp. arizonae	Pseudomonadota
A0A5Y3XAN3	MNDQQIEKEIVEKGKTAPRVTPEKIEGLICSEHFFTAAQGDHQAKEDDLIYNPESHVEATPDSLHLLTFCVLVLKNGFTVTGESACASPENFDAEIGRKIARQNAVNKIWMLEGYLLKQKLSEQ	59202	Salmonella enterica subsp. salamae	Pseudomonadota
A0A5Z7CZ17	MTDIEIEKEIQAKGKSAPRLTPDHIESVIVSEHYFTAGDGYAGAAALNAQEGELIVPPEPLDLLTICVLILRNGFTVTGESACVSPKNFDAEIGRKAARQKAIDKIWMLEGYLLKEKLAQ	108619	Salmonella enterica subsp. enterica serovar Newport	Pseudomonadota
A0A5Z7TBQ9	MNDQQIEKEIVEKGKTAPRITPQHIEDVIKSEHYFTAYDGRNGAISSNEYCGREKPEEGDRDLSPLKLLTFCVLVLKNGFTVTGESACASPENFDAEIGRKIARQNAVNKIWMLEGYLLKQKLSEQ	28901	Salmonella enterica	Pseudomonadota
A0A5Z7XYH0	MKVEKRTIDALADSLAFHAYHFPGTTCTVAIAVMPDGFVAGTGKSACIDPAQFNSDTGYDIAVENARTDAVNRLWEMEGYRLKQAAKQNTL	108619	Salmonella enterica subsp. enterica serovar Newport	Pseudomonadota
A0A601DD53	MNDQQIEKEIVAKGKTAPRITSQHIENIIMSESYFTAHDGWVGANIHKNTGEAIELDDLNQLKLLTFCVLVLANGFTVTGESACASPENFDEEIGRKIARQNAVNKIWMLEGYLLKEKLSEL	28901	Salmonella enterica	Pseudomonadota
A0A601Z1E0	MTDMDIEKEIVTKGKTAARVTPERIESVILEEHYFTAYDGIRAANMGVNAAWDAHPSTDLLTFCVLVLENGFAVTGESACASPENFDPEIGRKIARQNAIAKIWPLEGYLLKQQLHEVK	90371	Salmonella enterica subsp. enterica serovar Typhimurium	Pseudomonadota
A0A603WVF3	MTDMDIENEIVAKGKTAARVTPERIEAVISGEFYFTGADGYRSSPLWLKQEEPEPAPQSLELLTFCVLVLENGYTVTGESACASPENFDPEIGRKIARQNAIAKIWPLEGYLLKQQLHEVK	149391	Salmonella enterica subsp. enterica serovar Braenderup	Pseudomonadota
A0A604QQC0	MSDKDIESEIQAKGLTAPRVTPQRIESIIASEHYFTAQDGVIGSQYCHIPNGEISVGPHSLDLLTFCVMTLANGFTVTGESACASPENFDAEIGRKIARENAVNKIWMLEGYLLKQKLSEQ	58712	Salmonella enterica subsp. enterica serovar Anatum	Pseudomonadota
A0A608WWX6	MNDQQIEKEIVEKGKTAPRVTPDHIEGIIAQEAYFTAEDGAFGKAIKAKHTGGEVNYQPHESLSLLTFCVLVLRNGFTVTGESACASPENFDAEIGRKIARQNAVNKIWMLEGYLLKQKLSEQ	82689	Salmonella enterica subsp. enterica serovar Muenster	Pseudomonadota
A0A610C9P1	MKVEKRTIDALADSLTFHTHHFPGTTCTVAIAVMPDGFVAGTGKSACIDPALFDSDTGYDVAVENARKDAVNRLWEMEGYRLKQAATKNTL	1967657	Salmonella enterica subsp. enterica serovar Telelkebir	Pseudomonadota
A0A619ADG6	MKVEKRYIDNLVDSLTYHTHHFPGTTCTVAIAVLPDGFVAGAGKSACIDPTLFNSDTGYDIAIENAKADAVNRLWEMEGYRLTQAMKQNTL	29472	Salmonella enterica subsp. enterica serovar Panama	Pseudomonadota
A0A619MUT2	MSDKDIESEIQDKGLTAPRITPQHIESVIISEHYFTAAEGVHGANERLKPHESPIDYYQEAHPAESLLTFCVLVLHNGFTVTGESACASPENFDPEIGRKISRENAVNKIWMLEGYLLKQKLSEQ	28901	Salmonella enterica	Pseudomonadota
A0A622VLR2	MTDMDIEKEIMAKGKTAPRITPQHIEGIIQSEHYFSAYDGAKSGGEEVEQIWHNKDDLGKEYEVLSLLTFCVLVLRNGFVVTGESACASPENFDPEIGRKIARQNAIAKIWPLEGYLLKQQLHEVK	28901	Salmonella enterica	Pseudomonadota
A0A627JLH7	MVSTASPALSCMAIEQEIQAKGLTAPRVTRDDMIANIANTEIVKHVSVTGQVLRWAILTAKNGFAVTGKPSCSVSSENDNEEIGVKIAIENAEGEMWALMGYALKQRLHDTGGHTEDENFEHFLSYTGFHDEKPEVIEKLRKAYSDGGYALQWKSE	596	Salmonella enterica subsp. enterica serovar Muenchen	Pseudomonadota
A0A628M833	MNDQQIEKEIVEKGKTAPRITPQHIEDVIKSEHYFTAYDGRNGAISSNEYCGREKPEEDDRDLSPLKLLTFCVLVLKNGFTVTGESACASPENFDAEIGRKIARQNAVNKIWMLEGYLLKQKLSEQ	108619	Salmonella enterica subsp. enterica serovar Newport	Pseudomonadota
A0A628N3E5	MTDIEIEKEIQAKGKSAPRLTPDHIESVIVSEHYFTAGDGYAGAAALNAQEGELIVPPEPLDLLTICVLILRNGFTVTGESACVSPKNFDAEIGRKAARQKAIDKIWMLEGYLLKEKLAQ	90371	Salmonella enterica subsp. enterica serovar Typhimurium	Pseudomonadota
A0A632W643	MTDMDIEKEIVAKGKTAARVTPERIEAVISGEFYFTGADGYRSSPLWLQQEEPEPAPQSLELLTFCVLVLENGYTVTGESACASPENFDPEIGRKIARQNAIAKIWPLEGYLLKQQLHEVK	59201	Salmonella enterica subsp. enterica	Pseudomonadota
A0A633DBG5	MRVEKRTIDDQLESLTFHTHHFPGTTCTVTIAVLPDGFVAGAGKSACIDPALFDAETGRDIAISNAKSDATSRLWELEGWYLKQTMKRNTL	28901	Salmonella enterica	Pseudomonadota
A0A635JBL2	MNDQQIEKEIVEKGKTAPRITPQHIEDVIKSEHYFTAYDGRNGAISSNEYCGREKPEEGDRDLSPLKFLTFCVLVLKNGFTVTGESACASPENFDAEIGRKIARQNAVNKIWMLEGYLLKQKLSEQ	59204	Salmonella enterica subsp. diarizonae	Pseudomonadota
A0A636K0R4	MTDIEIEKEIQAKGKSAPRLTPDHIESVIVSEHYFTAGDGYAGAAALNAQEGELIVPPEPLDLLTICVLILRNGFTVTGESACVSPKNFDAEIGRKAARQKAIDKIWTLEGYLLKEKLAQ	1965103	Salmonella enterica subsp. enterica serovar Berkeley	Pseudomonadota
A0A636KHL7	MNDQQIEKEIVEKGKTAPRITPQHIEDVIKSEHYFTAYDGRNGAISSNEYCGREKPEEGDRDLSPLKLLTFCVLVLKNGFTVTGESACASPENFDAEIGRKIARQNAVNKIWMLEGYLLKQKLSEQ	2565147	Salmonella enterica subsp. enterica serovar Uzaramo	Pseudomonadota
A0A640JJP3	MSNPLISPTVGRVAWYYPSLLTGEAGFTPPRDGEPLAAIVAHVWNDTMVNLAVFDANGTAHSRTSVRLIHEDLTGDRPSESFCTWMPYQKGQARAAAAAPAPVGSHAEVVLYPAIREAMAELAQLPAGFNFSVDRAFNHLHSAFWSEVPAPASTLQLRPLPPLNETKAYSDGTSAKGPGPLPEQSPGQQDAAVEQQLQAKGKTAPRVTPDDLAANIVDTEIVKHVAHSGQILRWAVLTTRSGFAVTGRPSAAVSAENDDPEIGVATAIENARNELWPLMGYALKQRLHDASKVQA	436515	Variovorax boronicumulans	Pseudomonadota
A0A646QQD7	MMAKFIGVKMIEAVPMTAREANDKGYKIGNHSFEEDGYEVTYPDGYKSWSPAKEFEKAYYKLEDPAGDVLKENDIKRFIKDIENVKVGTKTTNTTLTCLTGFEVHGQAACVKPENFDLNVGSNYARIKAEDKIWEGLGFVLQWAKYGLKK	2507125	CrAssphage ZA	Uroviricota
A0A654BKY5	MSTLQQGDDAAAAVAVAPRVTLASIEAKIAREEYAVFGDVLTVCVLHTVNGFTVTGESACASPKNFNAELGQKFARERAIAKLWGFEGYLLREQLYAAATV	2653172	Sphingomonas sp. T1	Pseudomonadota
A0A654KXB3	MIKEVTEQELAEKSVAPRVTKAQIDSLMERVTYTVEQRPGGTTSTFVHAFLDGKFFLATGFSACVNAENFDAEIGERMARGNAEKSAENKLWELEGYRLFATNY	497978	Acinetobacter baumannii MDR-ZJ06	Pseudomonadota
A0A656HAM4	MKDSEIEQEIIEKGLTAPRVTTQTIDELVGSLKYHSWQVPETTTTLVAAELDDGFIVAIGKAASVSKENFNAEIGYKIARDDAERKARDKLWELKGWELKQNLKQGMAA	870187	Thiothrix nivea DSM 5205	Pseudomonadota
A0A656JI92	MSDKTIEQEIQTKGKTAPRITPADLQANIKGCVYFTAQDGVVGSDPHLAQYTDKSLDLLTFCVLVLRNGFTVTGESACASPENFDAEIGRKIARQNAEQKMWPLMGYELKQRQYASGGKMMTQGCINVLSDGTRLLESGERVIPRGV	1194405	Pseudomonas syringae pv. actinidiae ICMP 19096	Pseudomonadota
A0A660E087	MAKRVQSKYGYEPPEWVRVDARLDRQLKRQKRLAKRRGVLNQERGKTMKNKVEESTINSILENAQIETKTVFSKVTIVTAKLPNGFVLVESSGAVSEENYDAKIGKKVCMDRIKNKIWELEGYKLASQLMEER	1296538	Lactiplantibacillus mudanjiangensis	Bacillota
A0A660N1Y7	MEKLEGYQLAALIDRVEYQRFGETATVCALILHNGFVVIGVSGCLNPADFDETIGRDEAYKDAFAKLWQLQGYHLKTLFAESETHS	2020713	Kingella sp. (in: b-proteobacteria)	Pseudomonadota
A0A661EAN2	MNKDEQAIEQEIQDKGLIAPRITPDMIDENIVGEDYYVFPGTTNTICLLTLKNGYTAVGDSACASIENFDEEIGRNIARGNARQALWPLMGYELRQRLYEEGQ	1913989	Gammaproteobacteria bacterium	Pseudomonadota
A0A678NXP9	MGNREGIKLTPELLKSHIAEVIYEDREVGGHRVITCHFKMDNGFVVWGKNSSTSIDPANFDEELGKKLAYEKTFSQLWELEAYRAMVEKQIIDVSVKDAKINIDEYVSEREAIHEMGGSEFLKGKGQSVVFRHPKDPSRGFRVEFVRTDNERYNERRNGEARSLVEAYLRSFMTSEELNSELVLRLAKTCNAASGDYPWCDLSEDKRQAACDRVKKFLLDPKAQPGDSVGALYRAIVVSYL	1897742	Salmonella phage ST-W77	Uroviricota
A0A678PEG9	MATVSKESIEAKIKSVVYLNVGSGVEATDGGTTDQAVLDNLKLVTLCIIILENGFKVEGVSACVDPANYDEEKGKAYAYENAFEKIWEVEGYLLRQAMWEKDETAKALAGFAENSKCEGGGCTI	1965354	Pectobacterium phage phiA41	Uroviricota
A0A679K1C2	MESNETSNAFGNARSVTPEQVEAAIVGETYTVLPNGRTTVCQLTLDNGFTVEGMSACVSIENFNAELGNKYSRQRAVDQVWQLLGFRLQDTLPRTAGGLPEGGERSPDAPPIEQFARSAD	2674969	Xylella phage Usme	Uroviricota
A0A679K615	MESNETSNAFGNAPRVTTEQVEAAIIGETYTVLPNGRTTVCQLTLDNGFTVEGLSACVSIENFNAELGNKYSRQRAVDQVWQLLGFRLQDTLPRTAGGLPEGGVRAADAPPVEQFARSAD	2674974	Xanthomonas phage Tenjo	Uroviricota
A0A679KB06	MREPGLTTEAAKQVVAEKCVFPKVTENSIKDHIKAARYLADGSTTICILEMYNGFKVIGHSTPADIRNFNEEVGRRFAFDNAFRQLWQLEGYLLRDKLWSNQGQSYQGGL	2682968	Hyphomicrobium sp. ghe19	Pseudomonadota
A0A679KKD3	MESNETSNAFGNAPRVTPEQVEAAIIGETYTVLPNGRTTVCQLTLDNGFTVEGMSACVSIENFNAELGNKYSRQRAVDQVWQLLGFRLQDTLPPPDSMPEGGLRDPSAPPVEQFARTED	2674973	Xanthomonas phage Tabio	Uroviricota
A0A679KLE5	MESNETSNAFGNAPRVTPEQVEAAIIGETYTVLPNGRTTVCQLTLDNGFTVEGMSACVSIENFNAELGNKYSRQRAVDQVWQLLGFRLQDTLPPPDSMPEGGLRDPSAPPVEQFARTED	2674972	Xanthomonas phage Sopo	Uroviricota
A0A6A1RMH7	MPNEKQIEQEIQDKGLNAPRLTPDLIDSKVRAIRYLTGDVEPAYAIGDWESDKSTPCLTICILTLENGFTVTGESACASPENFDKIIGQKIAYENARNKIWQLEGYLLKEKLYQAELNK	106649	Acinetobacter guillouiae	Pseudomonadota
A0A6A1T7X9	MTDMDIEKEIVAKGKTATRVTPERIEAVISGEFYFTGADGYRSSPLWLKQEEPEPAPQSLELLTFCVLVLENSFTVTGESVCASPENFDPEIGRKIARQNAIAKIWPLEGYLLMQQLHEVK	28141	Cronobacter sakazakii	Pseudomonadota
A0A6A8BFX3	MSNEKEIEQEIQDKGLNAPRLTPDLIDSKIKAIRYITGDKFDLAYCADDYKTCGSPQLTICILSLENGFTVTGESACASPENFDRIIGQKIAYENARNKIWQMEGYLLKEKLYQAELDKQF	29430	Acinetobacter haemolyticus	Pseudomonadota
A0A6A9EVS6	MSDKDIESEIQAKGLTAPRVTPTRIESIIAQEAYFTAEDGAFGVAIKAKHTGGEVNYQPHESLSLLTFCVMVLRNGFTVTGESACASPENFDPEIGRKIARENAVNKIWMLEGYLLKQRLSEK	573	Klebsiella pneumoniae	Pseudomonadota
A0A6B1YAG4	MTDQAIEQEIQAKGLTAPRITPADVEANIVGEYFFTAEDGVKTAFNQQDELTRLTGYHAELGLLTFCVLVLKNGFTVTGESACASPANFDAEIGRKISRQNAVSKIWPLMGYELRSRLAD	287	Pseudomonas aeruginosa	Pseudomonadota
A0A6B2I610	MTKEVTEQELAEKSVAPRVTKAQIDAMMDRVTYTVEQRPGGTTSTFVHAFLDGKFFLATGFSACVNAENFDAEMGERIARSNAEKSAENKLWELEGYRLFATNF	470	Acinetobacter baumannii	Pseudomonadota
A0A6B3MTZ6	MDKITQEYIDKILDDSDVEYFEAFGKTVVAVYRLRKNGHVLVGVGACVTPANFDVEIGKKVAREDVSNQLWAREGYLLQERLKGE	2607835	Moorena sp. SIO4A1	Cyanobacteriota
A0A6C0R060	MKVNPQDVKNMIVEESFTILPSGLTTVCQLTLVNGWTVTGQSSCVDPIEFDAEIGKEVARRNAEDEVWKFAGYELMQKLHKQNMGPKERLKLELDELKARQESLYSFLRSDAAASVHAYMGSLLVQQKDVQNNLIEILEERLQQWQD	2696354	Pseudomonas phage LY218	Uroviricota
A0A6C0U5F1	MTDEALGTAPSVSLADVRANMVNVEIVKHVSKSGQILRWAVIEAQNGFAVTGRPSCAVSAENDNAAKGEKVAIENTENEMWPLMGYALREKLQS	2708301	Kineobactrum salinum	Pseudomonadota
A0A6C8LMR7	MNDQQIEKEIVEKGKTAPRITPQHIEDVIKSEHYFTAYDGRNGAISSNEYCGREKPEEGDRDLSPLKLLTFCVLVLKNGFTVTGESACASPENFDAEIGRKIARQNAVNKIWMLEGYLLKQKLSEQ	2077273	Salmonella enterica subsp. enterica serovar Lubbock	Pseudomonadota
A0A6D0I5A4	MNDQQIEKEIVEKGKTAPRITPQHIEDVIKSEHCFTAYDGIGGEGAMATYKSALDLTESQEALKLLTFCVLVLRNGFTVTGESACASPENFDAEIGRKIARQNAVNKIWMLEGYLLKQKLSEQ	562	Escherichia coli	Pseudomonadota
A0A6G5Y1U4	MATVSKESIEAKIKSVYYFNGADAVKSAFVNPSALPADDLVNLGLVTYCIIILENGFKVEGVSACVDPTIYDEQKGRQYAYENAFDKIWEMEGYLLRQALHEKEETAKALASFAENNTCDGGGCTI	2832643	Caudoviricetes sp.	Uroviricota
A0A6G5Y6A3	MSNKVSKERINHLLATSTAHYNRLHGTTTVCQIVLQNGFQLVIGMSACVDPSNFDEKLGRQYAYEDALKKAESKLWELEGYLLASQLRPIK	2832643	Caudoviricetes sp.	Uroviricota
A0A6G5Y7B7	MSGVTEQEIQAITVAPRVTKQDVLDFIKSERYLYSDTLTFCVLTLENGFTVTGESACASLANYNKEIGDRLAKENATNKIWGLLGFELRSRLSLIEKAGKPSGQILNLGSPVTYVGTKVIHAVAMTRLDYNIYRGWQLPKDENGDDNGYLVEYADGGAPNVFGHTGYVSWSPADVFEKAYGTPVRQKPETFLDRMNKEFDELEDRHDKLDAFIKGPNFTKIPDIEQEDLTVQRGAMHEYMVVLARRIVRNSQK	2832643	Caudoviricetes sp.	Uroviricota
A0A6G5Y7T1	MELEQQIKEAGADKAPRITPDHIKSKVIGTHFFTGLDGAASVLPDLATIKNQEVQSLSLLTFCVLVLENGFTVTGESACASPENFNEEIGRKIAYENAIDKVWLLEGYLLKQNLHEQAQSQEMLKGFLENNECEGGGCKI	2832643	Caudoviricetes sp.	Uroviricota
A0A6G5YGJ3	MSDIEQEIIDKGLTAPRVTPGDVERNIRSEFYFTAGEGVLGQSQMGTKPAGNADSLNRLTFCVLVLANGFTVTGESACVAKANFDAEIGKKVARQNAITKIWPLMGYELTQRLHVES	2832643	Caudoviricetes sp.	Uroviricota
A0A6G6ARG7	MTDMDIEKEIVAKGKTAARVTPERIEAVISGEFYFTGADGYRSSPLWLKQEEPEPAPQSLELLTFCVLVLENGYTVTGESACASPENFDPEIGRKIARQNAIAKIWPLEGYLLKQQLHEVK	580	Kluyvera cryocrescens	Pseudomonadota
A0A6G6XTH5	MATINRNEPKGVELKGKSVREGLKLSPDLLKSHIAEVIYEDREVGGHRVITCHFKMDNGFVVFGKNSSTSIDPANFDEELGKKLAYDKTFSQLWELEAYRAVVEKQMLEVATADAKIDIFQYIFERGKIYQMAGMEFLKGHGQPFLFRHPRDPSRGFVSDFVRTDNEQYNDQRNSKAQAEVEAYLRSHMLPDELYSELVVRLAKTCTAAYKGGIYFNATTWDKMSTEEQKGCCEDIRRLLLAPADYIPTDQKDALFKAIVDSYK	2712940	Salmonella phage P46FS4	Uroviricota
A0A6G6XZK6	MSEHKVTQELVESKVKAEQYVVVPGTTLTFCVLTLENGFTVTGESACVDPENFDKAVGEHWAKVDAMKKVWPLEAYLLKQKLYEAELEKERTFLAMAVRGEAQRSETKQAEHTAELNAVYEG	2713205	Vibrio phage OWB	Uroviricota
A0A6G8BSH3	MSDSIEQEIQSKASSAPRVTPADIEDEITSEFYFTAADGVIGASGHRLNSVRAGTALNLLTFCVLVLRNGFTVTGESACVSTENFNAEIGRAVARENAINQIWPLLGFRLRDQLARPVLTEADAAADLAGTPRPGQATA	2714925	Diaphorobacter sp. HDW4B	Pseudomonadota
A0A6G8J9Y9	MKNKLTLEDIQSVIVKAEYHRLTDKLTTCVLTLQNGYTVTGESACIDATNYVQEIGEKIAYENATNKVWQLEGYLLQQKIFETRQGGTMI	1524976	Pasteurellaceae bacterium Orientalotternb1	Pseudomonadota
A0A6G8RBH0	MKVDFKEVNALVDKLEYHFWHVPNTTVTVCVATLDGFQLGVGTSGCVDPAEFNADIGKQVAQDNALAQAKDQIWLLKGAALRADMFPGFLQA	2713287	Salmonella phage brunost	Uroviricota
A0A6G8RLU8	MGNREGIKLTPELLKSHIAEVIYEDREVGGHRVITCHFKMDNGFVVWGKNSSTSIDPVNFDEELGKKLAYEKTFSQLWELEAYRAMVEKQIIDASVKDAKINIDEYVSEREAIHEMGGSEFLKGKGQSVVFRHPKDPSRGFRVEFVRTDNERYNERRNGEARSLVEAYLRSFMTSEELNSELVLRLAKTCNAASGDYPWCDLSEDKRQAACDRVKKFLLDPKAEPDDSVGALYRAIVVSYL	2713301	Salmonella phage heyday	Uroviricota
A0A6G8RLX1	MGNREGIKLTPELLKSHIAEVIYEDREVGGHRAITCHFKMDNGFVVHGTKPSTSIDPANFDEALGKEISYNNTFDQLWELEAYRAMVEKQIIDVSVKDAKINIDEYVSEREAIHEMGGFEFLEGKGQSVVFRHPKDPSRGFRVEFVRTDNQRYDERRNGEARSLVEAYLRSFMTSEDLNSELVLRLAKTCNAASGDYPWCDLSEDKRQAACDRVKKFLLDPKAEPDDSVGALYRAIVVSYL	2713274	Salmonella phage allotria	Uroviricota
A0A6G8RN39	MGNREGIKLTPELLKSHIAEVIYEDREVGGHRVITCHFKMDNGFVVWGKNSSTSIDPANFDEELGKKLAYEKTFSQLWELEAYRAMVEKQIIDVSVKDAKINIDEYVSEREAIHEMGGSEFLKGKGQSVVFRHPKDPSRGFRVEFVRTDNERYNERRNGEARSLVEAYLRSFMTSEELNSELVLRLAKTCNAASGDYPWCDLSEDKRQAACDRVKKFLLDPKAQPGDSVGALYRAIVVSYL	2713273	Salmonella phage aagejoakim	Uroviricota
A0A6G8RNV8	MGNREGIKLTPELLKSHIAEVIYEDREVGGHRVITCHFKMDNGFVVWGKNSSTSVDPANFDEEIGKQLAYEKTLSQLWELEAYRAIVEKQIIDVSAKDAKINIDEYVSERGSIHEMGGSEFLEGKGQSVVFRHPKDPSRGFRVEFVRTDNERYDERRNGEARSLVEAYLRSFMTSEDLNSELVLRLAKTCNAASGDYPWCDLSEDKRQAACDRVKKFLLDPKAQPGDSVGALYRAIVVSYL	2713278	Salmonella phage barely	Uroviricota
A0A6G9L6X0	MKVDQSHIQNMVDSLSFEFARVGNTTVTGCWAFLPNGFQVGYGESACVDPSNYNQADGEKYAKERCVANASNELWKLEGYMLKMTGKVSEI	2696679	Vibrio phage V039C	Uroviricota
A0A6G9L9Q9	MGNREGIKLTPELLKSHIAEVIYEDREVGGHRVITCHFKMDNGFVVWGKNSSTSIDPANFDEELGKKLAYEKTFSQLWELEAYRAMVEKQIIDVSVKDAKININEYVSEREVIHDMGGSEFLKGKGQSVVFRHPKDPSRGFRVEFVSTDNERYNERRNGEARSLVEAYLRSFMTSEELNSELVLRLAKTCNAASGEYPWCDLSEDKRQAACDRVKKFLLDPKAQPSDSMGALYRAIVVSYL	2713306	Salmonella phage moki	Uroviricota
A0A6H0KFE0	MNDQQIEDEIVEKGLTAPRVTMQHIEDIIRSEHYFTAAQGYEKSAADNFGDDPPYPLATPDALHLLTFCVLVLRNGFTVTGESACASPENFDAEVGMKIARQNAVNKIWLLEGYLLKQRLFEK	158877	Yokenella regensburgei	Pseudomonadota
A0A6H0X3U2	MSEHKVTQELVESKVKSEQYVVVPGTTLTFCVLTLENGFTVTGESACVDPENFDKAVGEHWAKVDAMKKVWPLEAYLMKQKLYEAELEKERTFLAMAVRGEAQRSETKQAEHNAVYEG	2723990	Vibrio phage vB_VpP_FE11	Uroviricota
A0A6H0X6R9	MNLELSEFHNKLLKESVKHIEYLKLGQKTTVAFVTAKNGFEITGTSGCVNPTDFNFEIGKHFALVDALNQLGKLQGYYNQHMNHMLETIKEHGLKLPVLDEEDKVDVPKEVLKGLKRQYRE	2724322	Bacillus phage Izhevsk	Uroviricota
A0A6H1NZI3	MVSMFIDSICPKCGEINQVEHKGEKILIVTCKNHHMYDHIVIPYSRTHSIKDEKRIKLEEMLIEKKFHRMSDKSTICLLIFNNGYEIEGRSTVRDVADFRTVVGKDKAYEQALKKAMVALGAYLV	1404	Priestia megaterium	Bacillota
A0A6H1PCT3	MIDHSVPADINEMIEKSQVKVVKAFGRCTMVAVQLPNGFIITESITSVDEASYNKETNTQICLERIKHKISELEAYKTQSVAIQSRNRNQGKQNC	1404	Priestia megaterium	Bacillota
A0A6H2VKL4	MSEEQIEQQIQEKGLTAPRITPSHIDSKVKHVYYHSPLAAIDPEQAMDEKTYQTLRCLTFCTIVLENGFTVTGESACASPENFDPFIGKEIAYKNAREKIWQLEGYLLKEKLYQADLDKQF	48296	Acinetobacter pittii	Pseudomonadota
A0A6I2R8W8	MKQYIGTKIIEAEPAYRCMDGQGRVTITDDPSEAFPNFPSVEDGYRVRYADGYVSWSPKDTFERAYLPLETNKELRASKPSISQEMVDNFILETWTQTAGEKTTIVRAMLRNGFELVEASSCVSPENYDEKLGREICMKKIKDRVWHLLGFLLQTAVNGVK	292800	Flavonifractor plautii	Bacillota
A0A6I4HUI9	MIKEVTEQELAEKSVAPRVTKAQIDSLMERVTYTVEQRPGGTTSTFVHAFLDGKFFLATGFSACVNAENFEAEIGERMARGNAEKSAENKLWELEGYRLFATNF	470	Acinetobacter baumannii	Pseudomonadota
A0A6I5AM62	MTDMDIEKEIVAKGKTAARVTSERIEAVISGEFYFTGADGYRCSPLWLKQEEPEPAPQSLELLTFCVLVLENGYTVTGESACASPENFDPEIGRKIARQNAIAKIWPLEGYLLKQQLHEVK	67827	Citrobacter werkmanii	Pseudomonadota
A0A6I7MI18	MVTVTKEEVLANMQDVIVRTVVEFDKPCTYVTVRMKNGFTLRESTTCVDPANYSEEIGKEICLRKIEDKVWFLLGYALQDRYPVNQTFIDRLRIEYNELMDKYNKLVLFLGRKDAVEIAGENQIALMEVQKVQMHDYLITLRERIDLASK	818	Bacteroides thetaiotaomicron	Bacteroidota
A0A6J5KJJ7	MLTEEKIEARLQARGISGPRLKPQDIDDLIVAEAFHVFPGTTITVACLTLTNGFNLVGQSASISLENFDEVIGRDIARRNARDKIWQLEGYRVMSEGVRS	2100421	uncultured Caudovirales phage	Uroviricota
A0A6J5KQG9	MNKVTRESIIAKIVDQEYTLLKDGRTTICNLTLQNGFTVIGTSSCVDIENYDEALGDSFAFEDAIDKIWQLEGYLLKEQLYQMAYRYDFG	2100421	uncultured Caudovirales phage	Uroviricota
A0A6J5KQM2	MSNEAEVEQMITDAGKTAPRLTPADIDACIVHAAYHRFPGTTVTVCCLTLRNGFNVIGESAAASPSNFDDAIGKKIAHDNARNKIWSLEGYLLKQRLSESDDFPLGNACDMSGEGTCESCQ	2100421	uncultured Caudovirales phage	Uroviricota
A0A6J5KUI3	MQPKLSLEETTARVEANSNANRVSIPSIKARISNVVYRRPFNDTTLSLCVITMVNGFTFVGKSACADPANFDEEVGQRYAYEDAFKQIWSHEAYLIRETLSNQS	2100421	uncultured Caudovirales phage	Uroviricota
A0A6J5L7Y9	MNEHTEQQRTTVTLDDIMGKIKGATYTLLPNGRTTICQLTMENGFTVEGMSACVDVANYDQFKGEKYAWEDALNNVWKFEGYLLAEELYRKGKR	2100421	uncultured Caudovirales phage	Uroviricota
A0A6J5LCF1	MEPRKTLDEVKKMLERAPAPRVTEDSIKAKIQFVNYQIEEIGSATLMLCFICMRNGFIFIGKSAPASPKNFNAEIGQRYAYDDAFNQIWTHEGYLLKEKLSQ	2100421	uncultured Caudovirales phage	Uroviricota
A0A6J5LPF0	MSDQAIEQEIQAKGKTALRVTPADVEANIACEYYFTGAEAIQPVTNDMVNRFLAWKLPADFSPDCGISFEKEYNHDSPVGVQYREPSGTNILDASHAKEMLEHVIQPAPTHPSLGLLTFCVLVLRNGFTVTGESACASPENFDEEIGRKIARRNAEAKIWELMGYELRTKLATPALERVTAEDFPLGKACDLSSEGVCEACQ	2100421	uncultured Caudovirales phage	Uroviricota
A0A6J5N284	MSDNEIETMIQEKRLNAPRVTPTRIREVVKDAKFFRLTRTLTVCVLELENGFTVTGESACASPENFNEEIGNKIARENAESKVWALEGYLLRDQLFRSPS	2100421	uncultured Caudovirales phage	Uroviricota
A0A6J5NPC4	MNDGNQPEQLPTSVTLNSIQDKVQKTTYTLLPDGKTTICQLHMENGYTINGHSACVDPAQYNQALGEKYSYEDAINKAWPLEGYLLAERRHQSTKGK	2100421	uncultured Caudovirales phage	Uroviricota
A0A6J5NQC4	MTQYYIGSKQVLAWEQDRDGEPGYAVKYSDDYTSWSPKAVFEKAYLAQGHDPSRITPQLIEDFIVNEHYIVVGEAVASGATTAVLRGPVSGSLDLLTICVLTLRNGFTVTGESACVTPANFDAEIGRQIARRNAVEKVWPLLGFLLATARNGV	2100421	uncultured Caudovirales phage	Uroviricota
A0A6J5PR38	MRKDDQAIEAEIQSKGLNAPRVTPKDIEANIAGEYFFTADQATKDCPQLDPLRLLTFCVLVLKNGFTVTGESACASPENFDAELGRKIARQNAVGKMWPLMGYALKERISA	2100421	uncultured Caudovirales phage	Uroviricota
A0A6J5QPH9	MNEPNVELRRNKITLSDMQDKIKKVTYVVLPETTTTVCIMTMKNGYSVLGTSDCVDRALFNKALGEQYSYNDAIDKLWPLEGYLLAEQLSK	2100421	uncultured Caudovirales phage	Uroviricota
A0A6J5RUC6	MTDQFIEQEIQAKGKTAPRVTPSDIEANIVSEQYFTGADGVVGASIAHEQTFNESHRLAPPGPMGLLTFCVLLLENGFTVTGESACASPENFDSEIGRKIARQNAVQKIWPLMGYALKEKLAGK	2100421	uncultured Caudovirales phage	Uroviricota
A0A6J7WQK7	MSITKEIAERIGGEPVRVTLADIMGKIKRIEYHNPPICPHMTVAFVQMENGFVSVGTSCPADPKTFDAELGQAFARESAIANIWPLEGYLLRDHLHFLETSLTLPTEATE	2100421	uncultured Caudovirales phage	Uroviricota
A0A6L5JUA4	MPDQIENEIQAKGLTAPRITPADIEANIASEHYFTAADGLLSVGGSGVQHIEGIDNFKALGLLTFCVLVLRNGFTVTGESACASPDNFDAEIGRKIARQNAIAKIWPLMGYCLKDRLANKE	1066	Rhodocyclus tenuis	Pseudomonadota
A0A6L6GBE9	MSDEKAIEKEIQDKGLNAPRLTPEHIDGVIVGETYTNLPDGRTVVCQLTLKNGFTIDGKSACVSKENFNQEIGNKIARQNAREKIWELEGYLLKEKLHSTK	2665161	Acinetobacter faecalis	Pseudomonadota
A0A6L6I6C2	MNDKQIEKEIAAKGKTAARVTPEHIASIIASEHYFTAADGARFAHVQRSETYSVKIPDQPDELELLTFCVLVLRNGFTVTGESACASPENFDEEIGRKIARQNAVNKIWMLEGYLLKQKLSEQ	562	Escherichia coli	Pseudomonadota
A0A6L9YUG6	MNSLTSEYVENILNNSDVEYFEAFGKALIAVYRLPNGHVLTGMGACVDPTIYDIDAGKKVAREQVADQIWAREGYLLQQRLHEEANG	2607836	Moorena sp. SIO4A3	Cyanobacteriota
A0A6L9YWB6	MDKITQEYIDKILDDSDVEYFEAFGKTVVAVYRLRKNGHVLVGVGACVTPANFDVEIGKKVAREDVSNQLWAREGYLLQERLKGE	2607836	Moorena sp. SIO4A3	Cyanobacteriota
A0A6M0A3H4	MDKITQEYIDKILDDSDVEYFEAFGKTVVAVYRLRKNGHVLVGVGACVSPANFDLEIGKKVAREDVSNQLWAREGYLLQEKLKGE	2607820	Moorena sp. SIO4G2	Cyanobacteriota
A0A6M0RUF9	MHQTYIGVKEVEAKPLKKHGRDGYEVIYPDGYVSWSPKATFETAYFPISDSTRISETVVEAFIDDTETLTLGEKTTIIRARLINGFELFAHSACVDAANYNEVLGAAECLQKIEAQVWHLLGFTLRWARTGVPTD	2292702	Adonisia turfae CCMR0081	Cyanobacteriota
A0A6M0S0X9	MHQTYIGVKEVEAKPLKKHGRDGYEVIYPDGYVSWSPKATFETAYFPISDSTRISETVVEAFIDDTETLTLGEKTTIIRARLINGFELFAHSACVDAANYNEVLGAAECLQKIEAQVWHLLGFTLRWARTGVPTD	2304604	Adonisia turfae CCMR0082	Cyanobacteriota
A0A6M1VJ38	MKSYISTKLVKAKPMTRGEYNKFRGWDIPKNENPDDEGYLIQYPDGYISWCPKKQFEESNLKVEDNKNLASGVSIGSKMVDDFIKEVHVSTIGDKTTLVRAILVNGFEIVESTGCVDKANYSEDIGAEICLNKIKDKIWYLLGFLLQTAFEGVK	1502	Clostridium perfringens	Bacillota
A0A6M1WJV7	MKSYISTKLVKAKPMNRGEYNKFRGWDIPKNENPDDEGYLIQYPDGYISWCPKKQFEESNLKVEDNKNLASGVSIGSKMVDDFIKEVHVSTIGDKTTLVRAILVNGFEIVESTGCVDKANYSEDIGAEICLNKIKDKIWYLLGFLLQTAYNGVN	1502	Clostridium perfringens	Bacillota
A0A6M2YBU8	MNRITEEHIDSIIEGVYYFNMAKAVENEAVLIPEAHLKALSTTTVCALVLSNGFTITGKSACVDPNTFNEELGKKYAYEQAIDKVWELEGYLLKQNLYEKAQSQEMLKGFLQDDNCEGGGCKI	2580395	Escherichia phage vB_EcoP_3HA13	Uroviricota
A0A6M3T8L6	MKVDQSHIQNMVDSLSFEFARVGNTTVTGCWAFLPNGFQVGYGESACVDPSNYNQADGEKYAKERCVANASNELWKLEGYMLKMTGKVSEI	2705110	Vibrio phage phiV039C	Uroviricota
A0A6M4FGT6	MQDNDNQIEQEIQAKGLTAPRVTPADIETNIASEHYFTAGQAERSIKIVRSGTFAGGDAPEPPKALDLLTFCVLVLKNGFTVTGESACASPENFDAEVGRKIARANAVNKIWPLMGYHLKQRLHEQR	2730357	Halomonas sp. PA5	Pseudomonadota
A0A6M4YW16	MTKQLDAEMDRDIEALHLTAPRVTPEQIDALMAGVAYHTQVIPGTTTTVATAIAANGFTLAIGMTACADPANFNEEFGAKYAIRDAESKARAELWKLEGWRLKCELSKPVLTEADALADLNGMPRPDNPSVAS	651	Aeromonas media	Pseudomonadota
A0A6M8UG76	MTDKDIEAEIIAKGLTAPRITPAHIEAIQVSGQYHRFPGTTVIVCCITLANGFNVTGVSACASPENFDEEIGRKIALQNAVNEIWKLEGYLLRQKLHDATPASGCSQSLSEDNA	2740817	Paramixta manurensis	Pseudomonadota
A0A6M9BKK7	MLTLENGFTVTGESACVDPENFDKAVGEHWAKVDAMKKVWPLEAYLMKQKLHEAELEKERTFLAMAVRGEAQRSETKQAEHNAVYEG	2736651	Vibrio phage vB_VpaP_MGD1	Uroviricota
A0A6N3UMH6	MNDQAIEQEIQAKGLSAPRITPADVTMNIQSEHYFTAGDGVVGVKPGCAVCYPASLGLLTFCVLVLQNGFTVTGESACASPENFDPEIGRKIARQNAEQKIWPLMGYELKQRLRDAK	306	Pseudomonas sp.	Pseudomonadota
A0A6N3WRK0	MNDRSIEQEIQAKGLTAPRVTPADIEAYISGEFYYHLGQTEPYRSSAENPFTERQFQAISCLTICVIVLRNGFTVTGESACASPENFDAELGRKIARQNAVAKIWPLLGFRLRDKLAAE	339	Xanthomonas campestris	Pseudomonadota
A0A6N7WGU4	KNYSEELGAEICMGKIKDKIWELLGFLLQTAWHGIR	2652274	Eisenbergiella porci	Bacillota
A0A6N8DLC1	MEQPTKYDEAACEAEIIAKGKTSPRVTPDQIDAIIVTADYFQLRTLTICVITLWNGFTVTGESACASPDNYDAEIGKKLAFAQAREKIWALEGYRLKSLLAHEDESTADPNKAVKSDGAWVSIGIARLLERAKKAGVAEPKRQDLFHAAQALCVAIAKVGE	1074	Rhodoblastus acidophilus	Pseudomonadota
A0A6N8ND28	MNDQQIEKEIVEKGKTAPRVTSDHIESIILAETYFTAADGAIATGDDYHDSLALLTFCVLTLQNGFTVTGESACASPENFDAEIGRKIARQNAVNKIWMLEGYLLKQKLSEQ	562	Escherichia coli	Pseudomonadota
A0A6N8S0S7	MFSQSAQIIDLGIFMLLGVALLLMPIAGLAEQILRKLGEQTVAVSSRERSHRQELELALAHGMGALVANPAFPGKSVGNNIRDALDAMLVQSAPASLAELRCGMNAYPGRADQHKCLVHGVAACPCHKASDDLMRSAGYEGEQAPASGGPRVTLADIEAEIVGEHYFTATQGAGHPEALNPRDFGDVPAELALLTICVLRLRNGTKLVGINYGAIDPDQHDADLGRKEARADAVEKIWELLGFRLRDKLAAGA	2692194	Delftia sp. CH05	Pseudomonadota
A0A6P0I0C2	MPSPVTPLMIDTEIVSAQYHVFPGTTLTVCCLVLRNGFTVTGQSACIDPADFDKELGEQTAYRKARDEVWNLLAYRARDSFAEMVTNT	2607810	Okeania sp. SIO3H1	Cyanobacteriota
A0A6P0WK44	MNNTTMAGITPDHVQDIFDRSALTYEIYGVPPKIVVAVCQLPNGFIITGQGACVDTTAFNEEAGKRVANNQLLDKIWELEGYLLQQHLFDIGRADDFVD	2607841	Moorena sp. SIO3A2	Cyanobacteriota
A0A6P1UTN0	MSDKDIEQQIKAKGLTAPRITPQHIETTILEEHYFTAYDGIRAANMGVGAAWTAHKSTDLLTFCVLVLKNGFTVTGESACASPENFNPEIGRKIARDNAVNKIWMLEGYLLKQKLSEQ	1134687	Klebsiella michiganensis	Pseudomonadota
A0A6P1ZKM1	MTKEYIGVKKVTAWPEEKDGKPGYAVKYADGYTSWSPKDVFERAYLPLADPAGNSISTEDVENFFSLMDAQNLELHGTTKTTLVKSVDRVGFVRIEASSCVDPANYDPELGGLIASRRIKDAIWSQLGFVLQWAKNGLSD	370038	Oceanidesulfovibrio marinus	Thermodesulfobacteriota
A0A6P2HCW9	MNMATHAALRDDDAIEREIQVKGKTAARVTPQDLEAVVSHAFYFTAEDGVVGAHQRRRSSISVEHSSEPHALALLTFCVLVLRNGFIVTGESACASPENFDAEIGRKIARQNAIAKIWPLEGYLLKQRLYEHNRPAEVQS	1207504	Burkholderia pseudomultivorans	Pseudomonadota
A0A6P2LT15	MNMATQPSARGDDETIEQEIQRKGKTAPRITPADIKAVIASEHYFTASRGVEGEAGGAAAYADLVIRGERAHVPAALDLLTFCVLVLRNGFTVTGESACASPENFDAEIGREVARANAIQKIWPLEGYLLKQRLHDWSNRGPSAAAPITSNIAPHQQRVIDEKAQNDERLLKLNGFFGTAIFTGLDEEERERLAAQARVMAQLSTILGDRIAAF	482957	Burkholderia lata	Pseudomonadota
A0A6S5C9B7	MTDQQHLDAEMERDIQTLELTAPRVTPEQIDALMRGVRYEVQVVPGTTTTLATAIAANGFTLAIGMTACADPANFNADLGAKYAIKDAEAKARQELWKLEGWRLKCHLEEMSGPRVGGATPPIISTRIAVAEGEIVVCSVGENEQQHQVAVESAKKQYLSRREARPSERF	654	Aeromonas veronii	Pseudomonadota
A0A6S5J088	MTDSVELKGVLEAALSEDGGIILIRNAMAEYQSHKKVHAAVISEVHPCDEHGNFMIDITNPLYDGITIPYMVTHDMVARFTPGVGDYIVLYENNYVSFSPKDVFEGGYLMIEWPSVCASEEDAEMEREIQTLGMTAPRVTPDQIDALMRGVRYEVQVVPGTTTTLATAIAANGFTLAIGMTACADPANFNAELGAKYAIKDAEAKARQELWKLEGWRLKCHLEKPVLLVSGACQMSGALNVDKVRGVDGGSPKPSHVERMHMEQEQLAERTGKLETFIPSETFKQLPHQEQNRMKRQLVAMREYLAALNERIDAATNH	648	Aeromonas caviae	Pseudomonadota
A0A6S5Y0C1	MEATQVNGPRVTPGDVEAEIVSEFCFTAADGVLGESQLGTAPASWVGLERVTFAVLTLRNGTKVVGINYGAIDPAQHSAERGRTEARKDAVSKVYELLGFRLRDELARPVLTEADALADLNGTPRPSRAS	654	Aeromonas veronii	Pseudomonadota
A0A6S5ZAA4	MTDQQHIDAEMEREIQTLGLTAPRVTPDQIDALMRGVRYEVQVVPGTTTTLATAIAANGFTLAIGMTACADPANFNAELGAKYAIKDAEAKARQELWKLEGWRLKCHLEKPVLLVSGACQMSGALNVDKVRGVDGGSPKPSHVERMHMEQEQLAERTGKLETFIPSETFKQLPHQEQNRMKRQLVAMREYLAALNERIDAATNH	654	Aeromonas veronii	Pseudomonadota
A0A6S6MWY9	MTTKDEAAIESEIQQKGLNAPRLTPAKIDAQIAREAYYVFPGTTLTICALTLENGFIVTGESAAASLENFDEEIGRKIARENARGKIWAFEGYTLRNQLSGRVSA	373	Agrobacterium vitis	Pseudomonadota
A0A6S6SHE7	MNEKKTEEKLQELGLNAPRLNPEHIDNIIIDEYYHIVPNTTLTLCVLTLRNGFTVSGESAAASPENFNEKIGREISKENARNKIWALEGYLLKQKLYISNLG	269237	uncultured Sulfurovum sp.	Campylobacterota
A0A6S6ZFS2	MSEHKVTQELVESKVKAEQYVVVPGTTLTFCVLTLENGFTVTGESACVDPENFDKAVGEHWAKVDAMKKVWPLEAYLLKQKLYEAELEKERTFLAMAVRGEAQRSETKQAEHTAELNAVYEG	2721556	Vibrio phage vB_Vc_SrVc9	Uroviricota
A0A6X6SZJ3	MTDMDIEKEIVAKGKTAARVTPERIQAVISGEFYFTGADGYRSSSLWLKQEEPEPTLQSLELLTFCVLVLKNGFTVTGESACASPENFDPEIGRKIARQNAIAKIWPLEGYLLKQQLHDVK	399586	Salmonella enterica subsp. enterica serovar Orion	Pseudomonadota
A0A6Y1QQT4	MTDIEIEKEIQAKGKSAPRLTPDHIESVIVSEHYFTAGDGYAGAAALNAQEGELIVPPEPLDLLTICVLILRNGFTVTGESACVSPKNFDAEIGRKAARQKAIDKIWTLEGYLLKEKLAQ	59204	Salmonella enterica subsp. diarizonae	Pseudomonadota
A0A701QNY1	MSDKDIESEIQAKGLTAPRITPQHIESVIVQEAYFTAEDGAFGVAIKAKHTGGEVNYQPHESLSLLTFCVLVLNNGFTVTGESACASPENFDPEIGRKIARENAVNKIWMLEGYLLKQRLHDDRSDVWENEDDCRRALEG	28144	Salmonella enterica subsp. enterica serovar Derby	Pseudomonadota
A0A710BN75	MTDMDIEKEIVAKGKTAARVTPERIEGIIQSEHYFSAYDGAKSGGEEVEQIWHNKDDLGKEYEVLSLLTFCVLVLRNGFVVTGESACASPENFDPEIGRKIARQNAIAKIWPLEGYLLKQQLHEVK	90371	Salmonella enterica subsp. enterica serovar Typhimurium	Pseudomonadota
A0A716E0K4	MTDMDIEKEIVTKGKTAARVTPERIESVILEEHYFTAYDGIRAANMGVNAAWAAHPSTDLLTFCVLVLENGFAVTGESACASPENFDPEIGRKIARQNAIAKIWPLEGYLLKQQLHEVK	220341	Salmonella enterica subsp. enterica serovar Typhi str. CT18	Pseudomonadota
A0A716R9P9	MTDMDIEKEIVAKGKTAARVTPERIEAVISGEFYFTGADGYRSSPLWLQQEEPEPAPQSLELLTFCVLVLENGFAVTGESACASPENFDPEIGRKIARQNAIAKIWPLEGYLLKQQLHEVK	220341	Salmonella enterica subsp. enterica serovar Typhi str. CT18	Pseudomonadota
A0A717ZSK1	MSDMEIEAEIQAKGKTAPRLTPDHIEHVIAEEHYFTAFDGIRAANMGVGDAWTAHKSTDLLTFCVLVLKNGFTVTGESACASPENFDAEIGRKVARKKALEKIWPLEGYLLKQKLSEQI	220341	Salmonella enterica subsp. enterica serovar Typhi str. CT18	Pseudomonadota
A0A720VPG9	MTDMDIEKEIMAKGKTAPRITPQHIEGIIQSEHYFSAYDGAKSGGEEVEQIWHNKDDLGKEYEVLSLLTFCVLVLRNGFVVTGESACASPENFDPEIGRKIARQNAIAKIWPLEGYLLKQQLHEVK	497977	Salmonella enterica subsp. enterica serovar Typhi str. 404ty	Pseudomonadota
A0A728X5G8	MTDMDIEKEIVAKGKTAARVTPERIEAVISGEFYFTGADGYRSSPLWLKQEEPEPAPQSLELLTFCVLVLENGYTVTGESACASPENFDPEIGRKIARQNAIAKIWPLEGYLLKQQLHEVK	115981	Salmonella enterica subsp. enterica serovar Montevideo	Pseudomonadota
A0A735J1V6	MTDIEIEKEIQAKGKSAPRLTPDHIESVIVSEHYFTAGDGYAGAAALNAQEGELIVPPEPLDLLTICVLILRNGFTVTGESACVSPKNFDAEIGRKAARQKAIDKIWMLEGYLLKEKLAQ	29472	Salmonella enterica subsp. enterica serovar Panama	Pseudomonadota
A0A736RE08	MVLPKVERKTIDDLVASLSYQTHHFPGTTLTIAVALMPDGFMVSSGFSATAHPGLFDEETGRKVAIAKAQHNATEALWQFEGYRLKSQLASGNHDDR	1967611	Salmonella enterica subsp. houtenae serovar 45:g,z51:-	Pseudomonadota
A0A736ZX80	MTDMDIENEIVAKGKTAARVTPERIEAVISGEFYFTGADGYRSSPLWLKQEEPEPAPQSLELLTFCVLVLENGFTVTGESACASPENFDPEIGRKIARQNAIAKIWPLEGYLLKQQLHEVK	597	Salmonella enterica subsp. enterica serovar Potsdam	Pseudomonadota
A0A737IGI8	MSDMEIEKEILAKGKTAPRLTPDHIESVIAEEHYFTAFDGIRAAHEGVREVLSVHPSTRSLTICVLVLCNGFIVTGESACASPENFDAEIGRKVARKNAIEKIWPLEGYLLKQKLSEQI	483687	Salmonella enterica subsp. enterica serovar Concord	Pseudomonadota
A0A741MWA3	MTDIEIEKEIQAKGKSVPRLTPDHIESVIVSEHYFTAGDGYAGAAALNAQEGELIVPPEPLDLLTICVLILQNGFTVTGESACVSPKNFDAEIGRKAARQKAIDKIWTLEGYLLKEKLAQ	1151166	Salmonella enterica subsp. arizonae serovar 41:z4,z23:-	Pseudomonadota
A0A742QRY7	MNDQQIEKEIVEKGETAPRVTPQYIESIILEEHFFTAYDGIRAANMGVGDSWTAHKSTDLLTFCVLVLKNGFTVTGESACASPENFDAEIGRKIARQNAVNKIWMLEGYLLKQKLSEQ	28901	Salmonella enterica	Pseudomonadota
A0A743SP65	MKVEKRTIDALADSLTFHTYHFPGTTCTVAIAVMPDGFVAGTGKSACISPALFDSDTGYDIAVENARTDAVNRLWEMEGYRLKQAAKQNTL	28901	Salmonella enterica	Pseudomonadota
A0A743U3G5	MKVEKSHIDALADSLTFHTYHFPGTTCTVAIAVMPDGFVAGTGKSACIDPALFNSDTGYDIAVENARTDAVNRLWEMEGYRLKQVAKQNTL	28901	Salmonella enterica	Pseudomonadota
A0A745Q656	MTDMDIEKEIVAKGKTAARVTPERIQAVISGEFYFTGADGYRSSSLWLKQEEPEPTLQSLELLTFCVLVLKNGFTVTGESACASPENFDPEIGRKIARQNAIAKIWPLEGYLLKQQLHDVK	28901	Salmonella enterica	Pseudomonadota
A0A747SVL8	MTDIEIEKEIQAKGKSAPRLTPDHIESVIVSEHYFTAGDGYAGAAALNAQEEELIVPPEPLDLLTICVLILRNGFTVTGESACVSPKNFDAEIGRKAARQKAIDKIWTLEGYLLKEKLAQ	28901	Salmonella enterica	Pseudomonadota
A0A749UMW0	MNDQQIEKEIVEKGKTAPRVTPQHIEGVIKSEHYFTAYDGRNGAISSNEYCGREKPEEGDRDLSPLKLLTFCVLVLKNGFTVTGESACASPENFDAEIGRKISRQNAVNKIWMLEGYLLKQKLSEK	28901	Salmonella enterica	Pseudomonadota
A0A752CDE8	MTDMDIEKEIVAKGKTAARVTPERIEAVISGEFYFTGADGYRSSPLWLKQEEPEPAPQSLELLTFCVLLLENGFTVTGESACASPENFDPEIGRKIARQNAIAKIWPLEGYLLKQQLHEVK	115981	Salmonella enterica subsp. enterica serovar Montevideo	Pseudomonadota
A0A753L7L6	MTDMDIEKEIVAKGKTAARVTPERIEAVISGEFYFTGADGYRSSPLWLKQEEPEPALQSLELLTFCVLVLENGYTVTGESACASPENFDPEIGRKIARQNAIAKIWPLEGYLLKQQLHEVK	90105	Salmonella enterica subsp. enterica serovar Saintpaul	Pseudomonadota
A0A756ZHE2	MTDMDIEKEIVAKGKTAARVTPERIEGIIQSEHYFSAYDGAKSGGEEVEQIWHNKDDLGKEYEVLSLLTFCVLVLRNGFVVTGESACASPENFDPEIGRKIARQNAIAKIWPLEGYLLKQQLHEVK	28901	Salmonella enterica	Pseudomonadota
A0A757Q1G1	MNDQQIEKEIVEKGKTAPRITPQHIEDVIKSEHYFTAYDGRNGAISSNEYCGREKPEEGDRDLSPLKLLTFCVLVLKNGFTVTGESACASQENFDAEIGRKIARQNAVNKIWMLEGYLLKQKLSEQ	28901	Salmonella enterica	Pseudomonadota
A0A7A4WGD5	MNNQQIEKEIVEKGKTAPRVTPGHIESIILAETYFTAADGAIATGDDYHDSLALLTFCVLTLQNGFTVTGESACASPENFDAEIGRKIARQNAVNKIWMLEGYLLKQKLSEQ	562	Escherichia coli	Pseudomonadota
A0A7C1WRD6	MNDQAIEQEIQDKGLTAPRITPGDVERNIRSEFYFTAGEGVLGQSAMGTKPAGNADSLNRLTFCVLVLANGFTVTGESACVTKANFDAEIGKKVARQNAITKIWPLMGYELTERLHSAQ	158627	Pseudomonas graminis	Pseudomonadota
A0A7C1ZQ34	MKPIQIPGNTVTVKDVEGCITAENYIKSGKKMTVCHLTLQDGFEVIGVAGCVDPDNYDIVIGNKIAREKALDKVWQHLGSILQNTLAIMEIN	29523	Bacteroides sp.	Bacteroidota
A0A7C6AYA1	MLTNSEIEQKTSGQVLPRLTKTRLEGKIRSYRFVYVDLLTICVIELHNGFTVNGESACVSPGNYDRGIGEKIAYDNAFRKLWLLEGYLLQERLYQDAYADGKTPEAHVLPGSNIGDPIYPEPVAAAQFIPPASA	1913989	Gammaproteobacteria bacterium	Pseudomonadota
A0A7C7C3C0	MNDQDIEKEIQEKGLTAPRVTPDHIEKCIVKERYHVFDGSTFTSCLLTLVNGFTVHGESACASPENFDLALGKKIARDNAKNKIWMLEGYLLRDKLNAQV	2021391	Flavobacteriales bacterium	Bacteroidota
A0A7D2C6H0	MSKFIGVKMIEAVPMTAREANDKGYKIGNHSFEEDGYEVTYPDGYKSWSPAKEFEKAYYKLEDPAGDVLKENDIKRFIKGIENVKVGTKTTNTTLTCLTGFEVHGQAACVKPENFDLNVGSNYAQIKAEDKIWEGLGFVLQWAKYGLKK	2718472	CrAssphage LMMB	Uroviricota
A0A7D3UIG3	MKLTDIEEVIMQNVVKRTEYQKMGDKTMICLLTANNGFEVVGHASCLDPLMFNEDIGKELALKNALEKLGEHHAYTLQDKIQG	2736257	Bacillus phage YungSlug	Uroviricota
A0A7D5FJL9	MATVSKESIEAKIKSVYYFNGADAVKSAFVNPSALPADDLANLGLVTYCVIILENGFKVEGVSACADPSIYDEWKGRQYAYENAFNKIWELEGYLLRQALHEQAQSQEMLKGFLENNECEGGGCKI	2750853	Escherichia phage vB_EcoP_SP5M	Uroviricota
A0A7D6YD26	MVVPKVERKTIDDLVASLSYQTHHFPGTTLTIAVALMPDGFMVSSGFSATAHPGLFDEETGRKVAIAKAQHNATEALWQFEGYRLKSRLASGNNDDR	1812935	Enterobacter roggenkampii	Pseudomonadota
A0A7D8WKJ2	MNDQQIEKEIVEKGKTAPRITPQHIEDVIKSEHYFTAYDGRNGAISSNEYCGREKPEEGDRDLSPLKLLTFCVLVLKNGFTVTGESACASPENFDAEIGRKIARQNAVNKIWMLEGYLLKQKLSEQ	1499973	Escherichia marmotae	Pseudomonadota
A0A7G2TL59	MSKNDLEIEKEIQAKGLNAPRLTPDLIDAVIVSEQYHVFHGTTLTVCALKLRNGYIVTGESAAASPENFDQAIGRKIARENARNKIWGLEGYLLRERLSAA	2078585	Salipiger sp.	Pseudomonadota
A0A7G3C3B6	MSNEKQIEQEIQSKNLNAPRLTPDHIDSVIQSVHFFTAGDGYAGALASSEEFNSLPEGERFINPPQQLDLLTFCVIVLKNGFTVTGESACASPENFNAEIGQKIAYENARNKIWQLEGYLLKEKLYQAELDKQF	472	Acinetobacter sp.	Pseudomonadota
A0A7G3M8G6	MGNREGIKLTPELLKSHIAEVIYEDREVGGHRVITCHFKMDNGFVVWGKNSSTSVDPANFDEEIGKQLAYEKTLSQLWELEAYRAMVEKQIIDVSAEDAKINIDEYVSEREAIHEMGGSEFLKGKGQSIVFRHPKDPSRGFRVEFVRTDNERYNERRNGEARSLVEAYLRSFMTSEELNSELVLRLAKTCNAASGDYPWCDLSEDKRQAACDRVKKFLLDPKAQPGDSVGALYRAIVVSYL	2653706	Escherichia phage vB_EcoM_3HA11	Uroviricota
A0A7G5CGE8	MKINAENFECLRESKLKRKVYEDLVKEATFVRVSPKSTVCVVTDHNSFEVIGTSSVYKVENFNDEIGRDTALSQALDSFIKFLAYSGELSDVLENI	2586957	Bacillus phage vB_BsuM-Goe9	Uroviricota
A0A7G5CH24	MKINAENFECLRESKLKRKVYEDLVKEATFVRVSPKSTVCVVTDHNSFEVIGTSSVYKVENFNDEIGRDTALSQALDSFIKFLAYSGELSDVLENI	2586958	Bacillus phage vB_BsuM-Goe10	Uroviricota
A0A7G8VM63	MTDISKHPILREISTVVSAIESCGASQKLTSAVILASSLYKSAEALIDAQAATKEVQALARRLTPADIDGAIVDRRFHRLPETAITICELTLRNGAKVLGHNYGSIDPTKQDWAQGEAAAFALAREKVWELEGYLLRERLHAAQ	2762322	Variovorax sp. PAMC26660	Pseudomonadota
A0A7G9GPN5	MNSYIGTKLIKAEVMNLGDYNKYKGWQIPADEEPEKEGYLVQYSDDYCSWSPKDVFEKAYLKVDDNPVLPSGVSVGPDMVENFIKEKHVSTLGDRTTLVRCVLVNGFEIVESSACVDPLNYNERMGTEICMEKIKDKIWYLLGFLLQTAWKGIK	2764325	[Eubacterium] hominis	Bacillota
A0A7H1M8R3	MSAKITPEEIESKIDKVDYHRVGETTIIVCSLTLKSGFVVIGKAACISHDIFDEQVGCELALKDAMSRLWELEAYRVKENAVMQKAEV	1815583	Neisseria musculi	Pseudomonadota
A0A7H2ZS23	MSNEQKIEQEIQAKGLNAPRLTPQHIDSVIIGETYTNLPDGRTVICQLTLKNGFTVDGKSACVSKDNFNQEIGNKIARDNAREKIWELEGYLLKEKLYQAELDKNF	1530123	Acinetobacter seifertii	Pseudomonadota
A0A7H8GU38	MNDKTIEQEIQAKGLTAPRITPADLQANIASEHYFTAGDGAHGATLADGRDRSVYPSSLDLLTFCVLVLRNGFTVTGESACASPENFNAEIGRKIARQNAEQKIWPLVGYELKERLHQQRLPAQSPTE	2743971	Pseudomonas sp. 43A	Pseudomonadota
A0A7H9KDB3	MNGQQIEKEIVEKGKTAPRITPQHIEDVIKSEHYFTAYDGRNGAISSNEYCGREKPEEDDRDLSPLKLLTFCVLVLKNGFTVTGESACASPENFDAEIGRKIARQNAVNKIWMLEGYLLKQKISEQ	1499973	Escherichia marmotae	Pseudomonadota
A0A7I6HZJ2	MATVSKESIEAKIKSVVYLNVGSGVEATDGGTTDQAVLDNLKLVTLCIIILENGFKVEGVSACVDPANYDEEKGKAYAYENAFEKIWEVEGYLLRQAMWEKDETAKALAGFAENSKCEGGGCTI	1907173	Pectobacterium phage A38	Uroviricota
A0A7I6QA45	MVVPKVERKTIDDLVASLNYQTHHFPGTTLTIAVALMPDGFMVSSGFSATAHPGLFDEETGRKVAIAKAQHNATEALWQFEGYRLKSQLASGNHDDR	2675710	Klebsiella sp. WP3-W18-ESBL-02	Pseudomonadota
A0A7I8N3B0	MGNREGIKLTPELLKSHIAEVIYEDREVGGHRVITCHFKMDNGFVVWGKNSSTSIDPANFDEELGKKLAYEKTFSQLWELEAYRAMVERQIIDVSVKDAKINIDEYVSEREAIHEMGGSEFLKGKGQSVVFRHPKDPSRGFRVEFVRTDNERYNERRNGEARSLVEAYLRSFMTSEELNSELVLRLAKTCNAASGDYPWCDLSEDKRQAACDRVKKFLLDPKAQPGDSVGALYRAIVVSYL	2736913	Salmonella phage Se_AO1	Uroviricota
A0A7K3I524	MNDNRVFPEQVDSILAAAEITVEDRFGCMTVVHAKLPCGFIVTETSACIDPENYDRDLGAKICMGRVRDKVWELEGYHKMRTAEEREE	2584641	Eggerthella sp. BIOML-A4	Actinomycetota
A0A7L4YDG1	MLAPTLSKSNRSGIKLSPEIMKSHIAEVIYEDREIGGHCVITCHFLMDNGFTVYGKNPSTSIDPANFDVEKGKSVAYEKTFSQLWELEAYRALVEKQLLEVAAVGDKNYIDSCK	2686435	Dickeya phage Ds5CZ	Uroviricota
A0A7L4YES1	MLAPTLSKSNRSGIKLSPEIMKSHIAEVIYEDREIGGHCVITCHFLMDNGFTVYGKNPSTSIDPANFDVEKGKSVAYEKTFSQLWELEAYRALVEKQLLEVAAVGDKNYIDSCK	2686431	Dickeya phage Ds16CZ	Uroviricota
A0A7L4YGI5	MLAPTLSKSNRSGIKLSPEIMKSHIAEVIYEDREIGGHCVITCHFLMDNGFTVYGKNPSTSIDPANFDVEKGKSVAYEKTFSQLWELEAYRALVEKQLLEVAAVGDKNYIDSCK	2686436	Dickeya phage Ds9CZ	Uroviricota
A0A7L5V6W4	MNDKDIESEIQAKGLTAPRITPQHIESIISECHYFTAYQGICAANMGVGDAWTAHKSTDILTFCVLVLKNGFTVTGESACASPENFDPEIGRKIARENAVNKIWMLEGYLLKQKMSEQ	562	Escherichia coli	Pseudomonadota
A0A7L6IMY8	MTDMDIEKEIVAKGKTAARVTPERIEAVISGEFYFTGADGYRSSPLWLKQEEPEPAPLELLTFCVLVLENGYTVTGESACASPENFDPEIGRKIARQNAIAKIWPLEGYLLKQQLHEVK	2742655	Citrobacter sp. RHBSTW-00570	Pseudomonadota
A0A7L6PKF8	MSDKEIEQEIQAKGLTAPRVTPQHIESVIDGEYYFTAEDGVLHNIRQQDELTRLTGYHDSLKTLTFCVLHLKNGFSVTGESACASPENFDAEIGRKIARENAVNKIWMLEGYLLKQKLSEV	2742636	Citrobacter sp. RHBSTW-00127	Pseudomonadota
A0A7L6PPZ3	MTDMDIEKEIVAKGKTAARVTPERIEAVISGEFYFTGADGYRSSPLWLKQEEPEPAPQSLELLTFCVLVLENGFTVTGESACASPENFDPEIGRKIARQNAIAKIWPLEGYLLKQQLHGVK	2742636	Citrobacter sp. RHBSTW-00127	Pseudomonadota
A0A7L7IKQ8	MSDKDIEQEIQAKGLTAPRVTPDHVESIIASEHYFTAADGERFAKWGEQFANEDVADQLSLLTFCVLVLRNGFTVTGESACASPENFDPEIGRKIARENAVNKIWMLEGYLLKQKLSEK	2742639	Enterobacter sp. RHBSTW-00175	Pseudomonadota
A0A7L8G468	MGNREGIKLTPELLKAHIAEVIYEDREVGGHRVITCHFKMDNGFVVWGKNSSTSIDPANFDEELGKKLAYEKTFSQLWELEAYRAMVEKQIIDVSVKDAKINIDEYVSEREAIHEMGGSEFLKGKGQSVVFRHPKDPSRGFRVEFVRTDNERYNERRNGEARSLVEAYLRSFMTSEELNSELVLRLAKTCNAASGDYPWCDLSEDKRQAACDRVKKFLLDPKAQPGDSVGALYRAIVVSYL	2772610	Salmonella phage ISTP3	Uroviricota
A0A7L9DUX7	MSNEQKIEQEIQAKGLNAPRLTPQHIDSVIVGETYTNLPDGRTVICQLTLKNGFTVDGKSACVSKENFNQEIGNKIARDNAREKIWELEGYLLKEKLYQAELDKNF	470	Acinetobacter baumannii	Pseudomonadota
A0A7M1RPS0	MAKFIGVKMIEAVPMTAREANDKGYKIGNHSFEEDGYEVTYLDGYKSWSPAKEFEKAYYKLEDPAGDVLKENDIKRFIKDIENVKVGTKTTNTTLTCLTGFEVHGQAACVKPENFDLNVGSNYARIKAEDKIWEGLGFVLQWAKYGLKK	2780378	CrAssphage sp. C0521BW15	Uroviricota
A0A7M1RPW3	MAKFIGVKMIEAVPMTAREANDKGYKIGNHSFEEDGYEVTYLDGYKSWSPAKEFEKAYYKLEDPAGDVLKENDIKRFIKDIENVKVGTKTTNTTLTCLTGFEVHGQAACVKPENFDLNVGSNYARIKAEDKIWEGLGFVLQWAKYGLKK	2780377	CrAssphage sp. C0521BD4	Uroviricota
A0A7M1RPZ7	MAKFIGVKMIEAVPMTAREANDKGYKIGNHSFEEDGYEVTYLDGYKSWSPAKEFEKAYYKLEDPAGDVLKENDIKRFIKDIENVKVGTKTTNTTLTCLTGFEVHGQAACVKPENFDLNVGSNYARIKAEDKIWEGLGFVLQWAKYGLKK	2780379	CrAssphage sp. C0526BW15	Uroviricota
A0A7M1RQK7	MAKFIGVKMIEAVPMTAREANDKGYKIGNHSFEEDGYEITYTDGYKSWSPAKEFEKAYYKLEDPAGDVLKENDIKRFISNIENVKVGTKTTNTTLTCLTGFEVHGQAACVKPENFDLNVGSNYARIKAEDKIWEGLGFVLQWAKYGLKK	2780380	CrAssphage sp. C0531BW4	Uroviricota
A0A7M1RW11	MNKYIGVKLIYAEPAICCNKNFFKSMEEAMEYRNETYKNTSKVYDIEDGYKVVYPDGYTSFSPKDVFESAYFQLGDEKGERITSEDVDNFVKDTFSAKVGSKTTNTTLVLLNDFEVHGQASCVKAENYNIEIGEKFAVEKAKDKIWEVLGFVLQWGINGIKKK	2772065	uncultured phage cr3_1	Uroviricota
A0A7M1RWK7	MGKYIGIKMIEAYPMRASMAVSNGYKIGNSHPDDMGYVITYPDGYKSWCPADIFEKSYYHIQDENGDMLYRNDIENFIADKESIKIGTKTTNTTLTTVTGFEVHGQSSCVKAENFNMETGEQYAVEKAKDQLWFALGFVLQWAKNGIKRNK	2772067	uncultured phage cr11_1	Uroviricota
A0A7M1RXB1	MGKYIGIKMIEATPMKASMALEHGYKIGNHNTDDLGYEISYPDGYKSWCPAEEFDKYYYHIQDENGDMLYRNDIEDFIAAKESVKVGTKTTNTTLTTITGFEVHGQSACVNPDNFNMQIGEQYASEKAKDQLWFALGFVLQWAKNGIKRNK	2772070	uncultured phage cr110_1	Uroviricota
A0A7M1RYX6	MKAIGIKMVELQPMRASMALSTGYKIGNAHPDDMGYEVTYPDGYKSWSPKDVADAAYYPLSENNDGTKILKEDVENFITDVDVTTIGEKTTVVNAHTRSGFDTVRHSSCVDPKNYSEELGKQYAMEEVVNDLWAHLGFVLQWAKYGLNVKPKESKYPSHIQRVITEYEELNDKIDKLNAFINGNPIFRKLDAEERNDMACQLTSMRNYSDILLSRLTRAGVDFKELI	2772061	uncultured phage cr107_1	Uroviricota
A0A7M3T3A9	MLAPTLSKSNRSGIKLSPEIMKSHIAEVIYEDREIGGHCVITCHFLMDNGFTVYGKNPSTSIDPANFDVEKGKSVAYEKTFSQLWELEAYRALVEKQLLEVAAVGDKNYIDSCK	2686432	Dickeya phage Ds20CZ	Uroviricota
A0A7M3T3P8	MLAPTLSKSNRSGIKLSPEIMKSHIAEVIYEDREIGGHCVITCHFLMDNGFTVYGKNPSTSIDPANFDVEKGKSVAYEKTFSQLWELEAYRALVEKQLLEVAAVGDKNYIDSCK	2686433	Dickeya phage Ds23CZ	Uroviricota
A0A7M3T4H8	MLAPTLSKSNRSGIKLSPEIMKSHIAEVIYEDREIGGHCVITCHFLMDNGFTVYGKNPSTSIDPANFDVEKGKSVAYEKTFSQLWELEAYRALVEKQLLEVAAVGDKNYIDSCK	2686426	Dickeya phage Ds3CZ	Uroviricota
A0A7R7J305	MKYVEEFTQYKQDLAKAWVVTCEYQKMGTKTTVCLIKLTNGFEIVGTSACVDPKDFNKELGEKFALERALEKLGELDGFYKQCK	2795294	Bacillus phage vB_BceM_WH1	Uroviricota
A0A7R8MMF9	MKNRTGIKLNPEILKSHIAEVIYEDREVGGHRVITCHLKMDNGFVVWGKDSSTSIDPKNFDEELGKKLAYDKTFSQLWELEAYRAMVVQDFIGKTTEEPFIKLENYIEESKTIQVSGDLDYQKGVATVYSIRSIKRSKFGLLDYISICLYKTDNKKHDDINNSKEIQKAKDFIRSYMNHTEINSQFVIHIAKLCWAARSAVVDTTSSWEDSKETDRQDMCETVKKLLLSPSDYQPKDNLLKLFWAIVCQFR	2762832	Klebsiella phage vB_KqM-Westerburg	Uroviricota
A0A7R8MMX9	MKNRTGIKLNPEILKSHIAEVIYEDREVGGHRVITCHLKMDNGFVVWGKDSSTSIDPKNFDEELGKKLAYDKTFSQLWELEAYRAMVVQDFIGKTTEEPFIKLENYIEESKTIQVSGDLDYQKGVATVYSIRSIKRSKFGLLDYISICLYKTDNKKHDDIHNSKEIQKAKDFIRSYMNHTEINSQFVIHIAKLCWAARSAVVDTTPSWEDSKETDRQDMCETVKKLLLSPSDYQPKDNLLKLFWAIVSQFR	2762830	Klebsiella phage vB_KqM-LilBean	Uroviricota
A0A7R8R6C4	MKNRTGIKLNPEILKSHIAEVIYEDREVGGHRVITCHLKMDNGFVVWGKDSSTSIDPKNFDEELGKKLAYDKTFSQLWELEAYRAMVVQDFIGKTTEEPFIKLENYIEESKTIQVSGDLDYQKGVATVYSIRSIKRSKFGLLDYISICLYKTDNKKHDDIHNSKEIQKAKDFIRSYMNHTEINSQFVIHIAKLCWAARSAVVDTTPSWEDSKETDRQDMCETVKKLLLSPSDYQPKDNLLKLFWAIVSQFR	2762831	Klebsiella phage vB_KqM-Bilbo	Uroviricota
A0A7S5FTC4	MTTPNRLTPADIEAQVMFVDYHHFEETCVVVCCITLKNGYNTIGHAGCVDPENFDLEIGKKIAYENALNEIWQLEGYMLKEAMYQDALDKEGA	2664196	Bacteriophage DSS3_VP1	Uroviricota
A0A7S5KPJ6	MTTPNRLTPADIEAQVMFVDYHHFEETCVVVCCITLKNGYNTIGHAGCVDPENFDLEIGKKIAYENALNEIWQLEGYMLKEAMYQDALDKAGV	2664195	Bacteriophage DSS3_PM1	Uroviricota
A0A7S5QTF9	MKAIGIKMVELQPMRAALAVDYGYKIGNAHPDDMGYEVTYPDGYKSWTPKDVADAAYYPLSENNDGTKILKEDVENFITNVEVMTVGEKTTIVNAHTLTGFDTVRHSSCVDPKNYSEELGKQYAMEEVVNSLWAHLGFVLQWAKYGINSK	2709317	Bacteroides phage crAss002	Uroviricota
A0A7S5R4J2	MDRDVLETVLKDQAKAPRVTLQEVQDNISSIHYFTARQGVEGTYAGGIEDDAPIEDGEALSLLTFCVIVLKNGFTVTGESACASPENFDPAIGRKLAYERAFNDIWKLMGYHLKQNLHEGKQAQPPQETTWQDRLKAEAVELSAKIEKLRVAIEDPTDKIQGIDKTLLIQQKNVMLEYLEILTDRMMRAGIV	2509781	Rhizobium phage RHph_Y38	Uroviricota
A0A7S5RFL2	MDRNVLETVLKDQAKAPRVTLQEVQDNISSIHYFTARQGVEGTYAGGIEDDAPIEDGEALRLLTFCVIVLKNGFTVTGESACASPENYDPAIGRKLAYERAFNDIWKLMGYHLKQNLHESKQAQPPQETTWQDLLKCEAVELSAKVEKLRVAIEGDVVQGIDKTLLIQQKNVMMEYLEILADRMTRAGLV	2509728	Rhizobium phage RHph_I1_6	Uroviricota
A0A7S5RKW3	MPLNEDAVEAEIKAKNLNAPRLTPAHIDDQIVDEAYHVFPGTTLTVCALTLRNGFHVTGESAAASPANFDAELGRKIARDNARNKIWAFEGYALRNKLAEAA	2509753	Rhizobium phage RHph_N65	Uroviricota
A0A7S5T3V9	MQKPMRESDGTLMFTNPMQTTIFGYIEATQDGALSEELKEFGYPHGWQWLNHGVVPENDKDKRVLAIPQLKLLLVFDPQNSNLFFDMPLNLKLTPHHINDQEVCGDYIKHGTYTVCNLTCKNGAKVTGVSGVIDPSEDVPEFGNQAAYQNASSKLWELEGYHRLSLLTMAGCNPNNKMVPCAPVHTMHDSDTQD	2711165	Vibrio phage vB_VcorM_GR7B	Uroviricota
A0A7S5T527	MDPKVKTDTVDVTRPQACGVYFSLEAARDALPEYTLISHSSVIQKTRGLGVQQITRFVTMPHLNIIVEVAANKVDELVVSYPTNLKLTPDYVKGKATEDEQYFNHGTYTICSVTAENGAKLVGTSGVIHPEYNIPELGRDIAHQNAVNKLWELEGYHRMSMLTYAGINPNQKD	2711164	Vibrio phage vB_VcorM_GR11A	Uroviricota
A0A7S5UTP6	MDRDVLESVLKDQAKAPRVTLQEVQDNISSIHYFTARQGVEGTYEGGIEDDALIEDGGALSLLIFCVIVLKNGFTVTGESACASPENFDPAIGRKLAYERAFNDIWKLMGYHLKQNLHESKQAQPPQETTWQDRLKSEAVELSGKIERLRVAIDGDVVQGIDKTLLIQQNSAMLEYLEILTDRMVRAGIV	2509576	Rhizobium phage RHph_Y2_6	Uroviricota
A0A7S5UWV0	MDRNELETVLKDQAKAPRVTLDEVKDNISSIHYFTARQGVEGTYAGGIEDDAPIEDGAALSLLTFCVIVLKNGFTVTGESACASPENFDPAIGRKLAYERAFNDIWKLMGYHLKQKLHEAQQAQPPQETTGQDRLKCEAVELSAKIEKLRVAIENDTVGQGIDKTLLIQQKNVMLEYLEILTDRMMRAGLV	2509750	Rhizobium phage RHph_N38	Uroviricota
A0A7S6U4Y1	MANLELNEYQKGLLKHVVKESYQKLGEKTTVALITLQNGFEIVGTSGCVNPADFNFEIGKHYALVDALAKLGGYVGFYIQEIKYQSEVAIQAVKDLAKESGLDSAEVDVYIKQLQEEVDKALGQYK	2783539	Bacillus phage Kirov	Uroviricota
A0A7S6VX31	MSNEKQIEQEIQAKGLSAPRLTPNHIDSVVQSVHYFTAGDGYAGALASSEEFNSLPEGERFINPPQQLDLLIFCVIVLKNGFTVTGESACVSPENFDPEIGKKIAYENARNKIWMLEGYLLKEKLYQAELDKRF	2006115	Acinetobacter piscicola	Pseudomonadota
A0A7S7YCA6	MTDKDIEKEIQAKGKTAARITSDHIEGVIASEHYFTAGDGFAGALSASDEFNKLSEVERIINPPSQLDVLTFCVLVLKNGFTVTGESACASPENFDAEIGRKIARQNAVNKIWALEGYLLKQKIHDTEK	2783550	Providencia phage PSTCR7lys	Uroviricota
A0A7S8WBD5	MIKEVTEQELAEKSVAPRVTKAQIDSLMERVTYTVEQRSGGTTSTFVHAFLDGKFFLATGFSACVNAENFDAEIGERMARGNAEKSAENKLWELEGYRLFASNF	470	Acinetobacter baumannii	Pseudomonadota
A0A7S9DZT8	MSESNFDQNIEQEIQEKGLEAKRIRYEDIQAKLKTLRFEYWIVPNTTTTVCTAIDTTGFTLALEYSACVSPENFDEEIGRKVALVNATKSAEDALWKLEGYKLKHS	2785918	Salinimonas marina	Pseudomonadota
A0A7S9SQI8	MGNREGIKLTPELLKSHIAEVIYEDREVGGHRVITCHFKMDNGFVVWGKNSSTSVDPANFDEEIGKQLAYEKTFSQLWELEAYRAMVEKQIIDVSAEDAKINIDEYVSEREAIHEMGGSEFLKGKGQSIVFRHPKDPSRGFRVEFVRTDNERYNERRNGEARSLVEAYLRSFMTSEELNSELVLRLAKTCNAASGDYPWCDLSEDKRQAACDRVKKFLLDPKAQPGDSVGALYRAIVVSYL	2777375	Salmonella phage GEC_vB_GOT	Uroviricota
A0A7S9SS72	MGNREGIKLTPELLKSHIAEVIYEDREVGGHRVITCHFKMDNGFVVWGKNSSTSVDPANFDEEIGKQLAYEKTFSQLWELEAYRAMVEKQIIDVSAEDAKINIDEYVSEREAIHEMGGSEFLKGKGQSIVFRHPKDPSRGFRVEFVRTDNERYNERRNGEARSLVEAYLRSFMTSEELNSELVLRLAKTCNAASGDYPWCDLSEDKRQAACDRVKKFLLDPKAQPGDSVGALYRAIVVSYL	2777379	Salmonella phage GEC_vB_N6	Uroviricota
A0A7T0DYW2	MSDKDIEQEIQDKGLTAPRITLQHIESVIISEHYFTAAEGVHGANELLKPHESPIDYYQEVHPAESLLTFCVMVLRNGFTVTGESACATPENFDPEIGRKIARENAVNKIWMLEGYLLKQRLHDDRSDVWENEDDCRQALESK	539813	Enterobacter mori	Pseudomonadota
A0A7T0LVS4	MATVSKESIEAKIKSVVYLNVGAGVEATDGGTTDQAVLDNLKLVTLCIIILENGFKVEGVSACVDPANYDEEKGKAYAYENAFEKIWEVEGYLLRQAMWEKDETAKALAGFAENSKCEGGGCTI	2686301	Pectobacterium phage Possum	Uroviricota
A0A7T0LW40	MATVSKESIEAKIKSVVYLNVGAGVEATDGGTTDQAVLDNLKLVTLCIIILENGFKVEGVSACVDPANYDEEKGKAYAYENAFEKIWEVEGYLLRQAMWEKDETAKALAGFAENSKCEGGGCTI	2686300	Pectobacterium phage Horatius	Uroviricota
A0A7T1JPV8	MNRITEEHIDSIIEGVYYFNMAKAVENEAVLIPEDHLKALSTTTVCALVLSNGFTITGKSACVDPNTFNEELGKKYAYEQAIDKVWELEGYLLKQNLYEKAQSQEMLKGFLQDDNCEGGGCKI	2794959	Escherichia phage VEc25	Uroviricota
A0A7T1TTK0	MSEHKVTQELVESKVKSEQYVVVPGTTLTFCVLTLENGFTVTGESACVDPENFDKAVGEHWAKVDAMKKVWPLEAYLMKQKLYEAELEKERTFLAMAVRGEAQRSETKQAEHNAVYEG	2794848	Vibrio phage vB_VpP_DE17	Uroviricota
A0A7T2VZF7	MASTSPRSEPARPDAGHRVARDNAVQKVWPLLGFRLHDS	80866	Delftia acidovorans	Pseudomonadota
A0A7T2W1K9	MPAGPCDCSIEAEIQAKGLTAPRVMPDDIQQEIVGEHYFTAEQGARHPDAQNPLDFGDIPGNLGLLTFCVLRLRNGFTVTGESACASPENFDAEIGRRVARENAVQKIWPLLGFRLRDKLAGIDNSSKAE	80866	Delftia acidovorans	Pseudomonadota
A0A7T3DGM2	MPYQKGQVAKAEAAPGAIESKAYGDGTTATGPGPLPDLSPTEQSIEAEIQAKGKTAARVTPDDIQREIVEETYFTAAEGRHGHSHKNHGFQYAELAQSPLNLLTFCVLELRNGFTVTGESACASPENFDAAIGRCIARANAVQKIWPLLGFRLRDKLAAGA	558537	Delftia lacustris	Pseudomonadota
A0A7T3KJ96	MKLPADVFECLREDRLKRKVYQDLVREATFVRVSPKSTVCVVIDHNDFEVIGTSSVYKLENFDDGIGRDTALSEALGSYIKFLAYSGELSDVQENI	2770327	Bacillus phage SP8	Uroviricota
A0A7T3N7X5	MGNREGIKLTPELLKSHIAEVIYEDREVGGHRVITCHFKMDNGFVVWGKNSSTSVDPANFDEEIGKQLAYEKTFSQLWELEAYRAMVEKQIIDVSAEDAKINIDEYVSEREAIHEMGGSEFLKGKGQSIVFRHPKDPSRGFRVEFVRTDNERYNERRNGEARSLVEAYLRSFMTSEELNSELVLRLAKTCNAASGDYPWCDLSEDKRQAACDRVKKFLLDPKAQPGDSVGALYRAIVVSYL	2777359	Salmonella phage AR2819	Uroviricota
A0A7T3N8G7	MGNREGIKLTPELLKSHIAEVIYEDREVGGHRVITCHFKMDNGFVVWGKNSSTSVDPANFDEEIGKQLAYEKTLSQLWELEAYRAIVEKQIIDVSAKDAKINIDEYVSEREAIHEMGGFEFLEGKGQSVVFRHPKDPSRGFRVEFVRTDNERYDERRNGEARSLVEAYLRSFMTSEDLNSELVLRLAKTCNAASGDYPWCDLSEEKRQAACDRVKKFLLDPKAQPGDSVGALYRAIVVSYL	2777360	Salmonella phage FrontPhageNews	Uroviricota
A0A7T3N904	MGNREGIKLTPELLKSHIAEVIYEDREVGGHRVITCHFKMDNGFVVWGKNSSTSVDPANFDEEIGKQLAYEKTFSQLWELEAYRAMVEKQIIDVSAEDAKINIDEYVSEREAIHEMGGSEFLKGKGQSIVFRHPKDPSRGFRVEFVRTDNERYNERRNGEARSLVEAYLRSFMTSEELNSELVLRLAKTCNAASGDYPWCDLSEDKRQAACDRVKKFLLDPKAQPGDSVGALYRAIVVSYL	2777361	Salmonella phage Sajous1	Uroviricota
A0A7T4B902	MNNIQSPRTDDDGIEQQIQAKGKTAPRVTPADIEANIKECHFFTALDGVDGHFRGGPEAQACDAKALGLLTFCVLVLRNGFTVTGESACASPENFDAEIGRNIARQNAVQKIWPLMGYELRSRLAAQA	1353891	Achromobacter deleyi	Pseudomonadota
A0A7T4R9F1	MIEARGLNSRRVSLSELHGSIKSVEIIRHRIESGSVLRFAILTMDNGFAVAGRPSVSVSAENDNDDVGVKVAIQNAVFELWPLVGFRAVEARHNESN	2666188	Oceanospirillaceae bacterium ASx5O	Pseudomonadota
A0A7T5EY52	MNTGDLIFTTVIQPTGNASTVGELLSEDVLRHAIEQAQGKTILVNEDFNKNAIVGVASQFKEIPGIGFTIGGRILKSEFINGARQVEEFELRDVAQSFDFKTPGYARIPEYVSSTVVAVEFAKMGRKTTVCLITIDNSFEIVGTSACVDPEKFDEETGRKWAWKDALNKLEELDGFLRRSAPRELVMPSLSPEQMEELKEALIEARREELHNNLGPAPWLVHLKDEEPDEGVKADGAAEDWESPDTSNWVDGMVSARDSHSDGDADA	2665646	Alicyclobacillus sp. SO9	Bacillota
A0A7T7K859	MSEHKVTQELVESKVKAEQYVVVPGTTLTFCVLTLENGFTVTGESACVDPENFDKAVGEHWAKVDAMKKVWPLEAYLLKQKLYEAELEKERTFLAMAVRGEAQRSETKQAEHTAELNAVYEG	2797304	Vibrio phage vB_Vc_SrVc2	Uroviricota
A0A7T7R8W8	MSNEKQIEQEIQSKNLNAPRLTPDLIDSVIVDKYFFTAANAQWGADPNTTALIGMHKQLETLTFCVLILKNGFTVTGESACASPENFDAEIGKKIAYENARSKIWQLEGYLLKEKLYQAQ	2798861	Acinetobacter sp. CS-2	Pseudomonadota
A0A7T7Z8D8	MGNREGIKLTPELLKSHIAEVIYEDREVGGHRVITCHFKMDNGFVVWGKNSSTSIDPANFDEELGKKLAYEKTFSQLWELEAYRAMVEKQIIDVSVKDAKINIDEYVSEREAIHEMGGSEFLKGKGQSVVFRHPKDPSRGFRVEFVRTDNERYNERRNGEARSLVEAYLRSFMTSEELNSELVLRLAKTCNAASGDYPWCDLSEDKRQAACDRVKKFLLDPKAQPGDSVGALYRAIVVSYL	2801526	Salmonella phage SPHG3	Uroviricota
A0A7T8NNP6	MTDQQHLDAEMERDIQALELTAPRVTPEQIDALMRGVRYEVQVVPGTTTTLATAIAANGFTLAIGMTACADPANFNAELGAKYAIKDAEAKARQELWKLEGWRLKCHLEKPVLLVSGACQMSGALNVDKVRGVDGGSPKPSHVERMHMEQEQLAERTGKLETFIPSETFKQLPHQEQNRMKRQLVAMREYLAALNERIDAATNH	651	Aeromonas media	Pseudomonadota
A0A7T9Z8D5	MTFKINEDGSHNAAEIADFVKADSWDVNGDKLTLFNLVLVGKAQFSAMNGEDIIISGLNCEQQIEQEIQSKNLNAPRLTPADIDATIVDEYYFTAAQGVGNNCNGYDAMGFHSVLGTLTFCVLVLKNGFTVTGESACASPENFDPEIGKKVARENARNKVWMLEGYLLKEKLNHQIKIQEHFASQVVDAGKLQDSPIVSELPELEIKYSDAVKSTDPTNDNQACASGSASSNGYQLNAKRDNAFLVAQLLSNNKISAELRKKAETKMTALLDELI	108980	Acinetobacter ursingii	Pseudomonadota
A0A7U0GAL0	MTTVSKSSIEAKIRGVYFINAGEAIKTSNGGYTDRDLAELNLVTICIIIMENGFKVEGTSACVDPSRYNEAIGRKEAYDNAFEKIWEKEGYLLKQKMYEENQK	2801837	Klebsiella phage vB_KpP_FBKp27	Uroviricota
A0A7U0N3E1	MNDKAIEQEIQLKGKTAPRVTPDHIESIIASEHYFTAAQGYDKSAADNFHDDPYPLATPDALHLLTFCVLVLRNGFTITGESACASPENFDAEIGMQIARDNAVQKIWVLEGYLLKQSLFELGGEA	28151	Serratia proteamaculans	Pseudomonadota
A0A7U3P0E9	MAKFIGVKMIEAVPMTAREANDKGHKIGNHSFEEDGYEVTYPDGYKSWSPAKEFEKAYYKLEDPAGDVLRKDDIKRFISNXXXIKVGTKTTNTTLTCLTGFEVHGQAACVKPENFDLNVGANYAQIKAEDKIWECLGFVLQWAKYGLKR	2781373	CrAssphage cat_SB2894	Uroviricota
A0A7U3XYT2	MIKEVTEQELAEKSVAPRVTKAQIDSLMERVTYTVEQRPGGTTSTFVHAFLDGKFFLATGFSACVNAENFDAEIGERMARGNAEKSAENKLWELEGYRLFATNY	405416	Acinetobacter baumannii ACICU	Pseudomonadota
A0A7U3Y1X7	MTKEVTEQELAEKSVAPRVTKAQIDAMMDRVTYTVEQRPGGTTSTFVHAFLDGKFFLATGFSACVNAENFDAEMGERIARSNAEKSAENKLWELEGYRLFATNF	405416	Acinetobacter baumannii ACICU	Pseudomonadota
A0A7U3Y7N8	MIKEVTEQELAEKSVAPRVTKAQIDSLMERVTYTVEQRPGGTTSTFVHAFLDGKFFLATGFSACVNAENFDAEIGECMARGNAEKSAENKLWELEGYRLFATNI	480119	Acinetobacter baumannii AB0057	Pseudomonadota
A0A7U4BLM6	MIKEVTEQELAEKSVAPRVTKAQIDSLMERVTYTVEQRPGGTTSTFVHAFLDGKFFLATGFSACVNAENFDAEIGERMARGNAEKSAENKLWELEGYRLFATNY	1100841	Acinetobacter baumannii TYTH-1	Pseudomonadota
A0A7U5G9X6	MIKEVTEQELAEKSVAPRVTKAQIDSLMERVTYTVEQRPGGTTSTFVHAFLDGKFFLATGFSACVNAENFDAEIGERMARGNAEKSAENKLWELEGYRLFATNF	470	Acinetobacter baumannii	Pseudomonadota
A0A7U6I1L5	MTEEVTEQELAEKSVAPRVTKAQIDALMGRVTYTVEQRPGGTTSTFVHAFLDGKFFLATGFSACVNAENFDAEIGERMARGNAEKLAENKLWELEGYRLFAKNF	470	Acinetobacter baumannii	Pseudomonadota
A0A7U6KQK0	MAKLTPELLKSKITGEAYHQFDGTTVTICCLTLENGYNTIGQSACIDQSMFDAEVGKDLAYQDAFSKLWQLYGFNAKEALFQAVQGAEQNKLS	2517899	Psychrobacter sp. KH172YL61	Pseudomonadota
A0A7U6QPM9	MQVITVEFLTSEIVPNGVTFTRLGAKLTHCQIETKSGFVFTGESACVDPSRYNQAMGEKIAYQNALDKMWEPYGLWLSKVLHDKNNPDSPELLGDNNS	2517899	Psychrobacter sp. KH172YL61	Pseudomonadota
A0A7U7J580	MNGADPEITPEQINATIRAVQFYQFPGTTLTVCALTLCNGFHVVGGSACVSPDDFDVELGQQRALENARGAIWDLEGYLLCERQYRDRIGIPDERR	1400861	Candidatus Contendobacter odensis Run_B_J11	Pseudomonadota
A0A7U9AXW5	MNDQQIEKEIVEKGKTAPRVTLQYIESIILEEHFFTAYDGIRAANMGVGDSWTAHKSTDLLTFCVLVLKNGFTVTGESACASPENFDAEIGRKIARQNAVNKIWMLEGYLLKQKLSEQ	656440	Escherichia coli TA206	Pseudomonadota
A0A7U9E1B7	MTDQSIEAEIQAKGKTAPRVTPDDIQREIVGEHYFTAEQGARHPDAQNPLDFGDIPGNLGLLTFCVLRLRNGFTVTGESACASPENFDAAIGRRIARENAVQKIWPLLGFRLRDKLAGINDPSKAERVLGEVLSVVQHYLPPDGGTAHDAMGKIIGLVDPWPLGAASAAAALLSSAGVDSGHMDSTAPASREPSPLEVAAEEYARAEQNLSMAKLRVSNAQKELEAAHKAQNVAEEVRAGALSDLADAALPAHPGAGQD	883101	Delftia acidovorans CCUG 274B	Pseudomonadota
A0A7U9H7I1	MNDQQIEKEIVEKGKTAPRVTPQYIESIILEEHFFTAYDGIRAANMGVGDAWTAHKSTDLLTFCVLVLKNGFTVTGESACASPENFDAEIGRKIARQNAVNKIWMLEGYLLKQKLSEQ	1182732	Escherichia sp. KTE159	Pseudomonadota
A0A7V6NM91	MIDINDPWLKEFVINEYNQAQKTVHVDYNNVIIMSVKLKNGYVVVEHCICMDPEKFDVAKGIDVCKEKVINHLLNVYKPVNIKNPEKIKKFEMKALL	2049431	Tissierellia bacterium	Bacillota
A0A7V6PDL2	MESLKVGDQQAAAVQKTANRVTLDSMIEKIEREDYIHPESLPSMTICVMQMKNGFVLVGKSAPADPANFDAELGRKFAREDCVRQLWPLEGYALREKLSA	94625	Brucella intermedia	Pseudomonadota
A0A7V8JJC3	MNDEQIEEQIQAKGLNAPRVTPDDIEAEIVSEHYFTAAQGFLKANEEKALHNGGIIDSDTHQPPASLGLLTFCVLELRNGFTVTGESACASPANFDAEIGRKIAHANAVEKIWPLLGFRLRDQLCASVATAS	1886636	Luteibacter sp.	Pseudomonadota
A0A7W0F113	MNLTSTWKENKTKMAQFFLGVKIVEAWPEMQGDIPGYGVKYEDDHVSWRPKEAFERAFFPMGEDPSKVNPVMVDSFLGTAEARNLEDGKTTLVKSKMLTGFTQYETASCVDPANYDEVVGREIALNRIKNTIWKCLGFVVQWGRFGLKQ	2049433	Desulfobacteraceae bacterium	Thermodesulfobacteriota
A0A7W2E8J0	MEKHIPRLIGPAATPEYIDSIITNEHYFTAASGVEGEQRFGNPQPGDPQDYHESLKTLTFCVLTLENGFMVTGEAFCASPGDFDHERGRETARRNAISKIWPLEHYLQKQRAHDQ	1201031	Pectobacterium aroidearum	Pseudomonadota
A0A7W3E3S6	MTDMDIEKEIVAKGKTAARVTPERIEAVISGEFYFTGADGYRSSPLWLKQEEPEPAPQSLELLTFCVLVLENGFTVTGESACASPENFDPEIGRKIARQNAIAKIWPLEGYLLKQQLHGVK	2742628	Citrobacter sp. RHBSTW-00013	Pseudomonadota
A0A7W4YTX5	MSDREIEAKIQAAGKTAPRVTPADIEANITGEFYFTAADGVAEAENRRGPPGSPLELLTFCVLLLANGFTVTGESACASPENFDPQIGRDIARQNAVSKIWPLLGYELRTKLAGQSTGLPPIEGALGDVRIVPAAGATPTDSPL	942866	Cupriavidus alkaliphilus	Pseudomonadota
A0A7W5Q175	MSKDEQQIEAEIQAKGLNATRLNPQMIDDTVVSEQYHVFPSTTLTVCALTLRNGYIVTGESAAASPENFNQEIGRKIARENARNKIWALEGYLLRENLSRNINAVAQ	2587081	Rhizobium sp. BK313	Pseudomonadota
A0A7W6ANK9	MGKFTKKPVTIDAVQWFKPGDHPAVSVRTSGGETELPSVRGKQGAVRVDPGDWIIQELDGSGYYPCKPDVFAQTYFPTSRDPSATGDPSISLGEAQAIVETKTAPRITFDGIKAAIADVEYFRAKDTLTICIITMRNGFHVLGKSACASPENYDQAVGERYAYDDAFRQIWALEAYALKNTLSAAA	1176177	Methylobacterium brachythecii	Pseudomonadota
A0A7W6DB89	MSHNEQQIEAEIQAKGLNAPRLTPALIDDTILAEQYHVFPGTTLTVCALTLRNGFQVTGESAAASPENFDEAIGRKIARENARNKIWALEGYLLKQHLADAAVRGKTTLCDDDDIPF	1636188	Mycoplana azooxidifex	Pseudomonadota
A0A7W8SYT6	MNNEQIEQEIQAKGKTAPRVTPADIEANIASEHYFTGLNAFNREGSWEGISDEQRVKSAEALSLLAFCVLVLRNGFTVTGESACASPENFDAEIGRKIARQNAVQKIWPLEGYLLKQRLHDAT	2723099	Paraburkholderia sp. WSM4180	Pseudomonadota
A0A7W8WK28	MNMATHTQLTDEQSTEAAIQKAGKTAPRVTPADIDEAITGEFYFTASDGVEGASGHRPNSVRAGTALGLLTFCVLVLRNGFTVTGESACASPENFDPQIGRDIARKNAREKIWMLEGYLLKQRLHDWANPGPGVA	2723099	Paraburkholderia sp. WSM4180	Pseudomonadota
A0A7X0F5G8	MSRDETAIEAEIQTKGLTAPRLTPDLVDSAIVGEAYHVFPGTTLTVCALMLRNSFIVTGESASASAANFDEALGRKIARENARNKVWQLEGYLLRQRLHEQEVAALKAKVAG	83264	Aminobacter aganoensis	Pseudomonadota
A0A7X0SEX9	MSKYIGIKLVDATEMKLGEYNDFKGWTIPEDENPDTDGYMVKYSNNYISWCPKEQFEKSNLKVEDNPKLPSGVSIGPKMVKDFIRSYEVIERDGKTTIVHATLVNGFKLTEASSCVDPSNYSKEIGIQICLEKIENQIWGLLGFLLQTAFEGVK	94869	Clostridium gasigenes	Bacillota
A0A7X1Y7R4	MNDQVIEKEIQAKGLTAPRVTPQDLQSNITSEYYFTAHDAVQASPHCNESAVLCGVEKSLGLLTFCVLVLRNGFTVTGESACASPENFDAEIGRKIARQNAEQKIWPLMGYALKQKLYENTPT	1608996	Pseudomonas helleri	Pseudomonadota
A0A7X2CDQ1	MNDKAIEQEIQAKGLTAPRITPADLQANIKGCHYFTAQDGVHGSDPHLAQYTDKSLDLLTFCVLVLRNGFTVTGESACASPENFDAEVGRKIARQNAEQKVWPLMGYALKQQLHEAK	1608996	Pseudomonas helleri	Pseudomonadota
A0A7X2IEL7	MNDQAIEQEIQHKGLTAPRVTPEDIDRLMARVQYLGGRVGDTTSTVVHAFLDGKFLLASGHSACVSPENFDADIGTDIARKQAEAKAREKLWELEGYVLFLNLNSRLSLPSGVEQIFSPD	2605746	Herbaspirillum sp. CAH-3	Pseudomonadota
A0A7X2KU57	MSDKDIESEIQAKGLTAPRVTPDHIESIIAQEAYFTADDGAFGVAIKAKHTGGEVNYRPHESLSLLTFCVLVLRNGFTVTGESACASPENFDPEIGRKIARENAVNKIWMLEGYLLKHRLSEQ	573	Klebsiella pneumoniae	Pseudomonadota
A0A7X4Z4M1	MNEQEIEQRLQELQRTAPRLSPEQIDEKIVKKAFHVLGGKLTICVLTLKNGFEIVGESACAHPDNFVQELGEQAAFENARRQIWKLEGYLLCQKLYEQALEDGKTFLDRLYEELAQQVERRDKLHAFMLKGKPDDVTEVEWFQMADQLDVLADYVDILETRIAIHTKSDEEEE	470	Acinetobacter baumannii	Pseudomonadota
A0A7X5QTA0	MNDEQIEEQIQAKGLNAPRITPADIENEIVGEYSFVVGDVLQQAPILDSVKLLTISVLVLRNGFTVTGESACASAENFDADIGRRVARDKAVSKIWPLLGFRLRDQLAVNAAA	345309	Luteibacter yeojuensis	Pseudomonadota
A0A7X5Z0W3	MVKSINVARIQSLLATVTCHCHVIEGTTTTVATAMLPMGEGNHFTLATAISGCADPQKFDPALGEKYATEKVMAQANEKLWELEGYRLACDISAPVIGDHIDRMIAEHGELTSRLDKLNEFVNGDMFKSLESGTRTLLKKQRDSMEDYADCLDSRLKKSGCIQFTGVNFPELVEYFGDGSLVGEQFVAPAGDSLMAGMWGRK	1826753	Shewanella sp. Iso12	Pseudomonadota
A0A7X9M0C8	MFIESVCPKCGEITNMEHHGESVIVVNCKHKHVYDHVVIPYSRTAELKNDKLHLLEEMIVEKKFQRMSDRSTICLLIFENGYEVEGRSTVKNSENFHLVIGKDKAYEHALKRALEAFGAYLV	2723053	Bacillus sp. DNRA2	Bacillota
A0A7X9YE79	MAASLTAPSVTAEQIQVLMDKLIWVYDQPEGTTTTFAHAYLGRFYVATGYSGCVSPENFDAAKGIKYAREQAEGKVRDELWKLEGYKLHSAIAGQ	2606214	Comamonas suwonensis	Pseudomonadota
A0A7Y0MUQ1	MKLPAEFKPNTEIQEMMEELGCTGKRVKPQDIVDRIEEIDFQTVTLAGNKFMYCGIKMKGGFVVVGKPATCIDPENWRDQIGRQVSFNNTFEEIYKLEAYRKMSA	663	Vibrio alginolyticus	Pseudomonadota
A0A7Y1FVN4	MIPSEQQVEQRIAVLGLTAPRVTPAMIDALVDSLTFDTHYIPGTTTVVATSLLPSGFTVATTKSASASPDNFNLVLGIEIAIGKCKDESRQKLWELEGYRLKQALHEQSVDIAADSVRTIRANLEQARGESSLHRAAGLRAECTGAVQPCPCGAGQAQPAPL	2717483	Pseudomonas sp. WS 5027	Pseudomonadota
A0A7Y1MG42	MNPPTPEAITVNDQAIEQEIQAKGLTAPRVTPADLQANIAHEHYFTAADGVQAAGAVHLPAGEGWTLGSLQLLTICVLVLRNGFTVTGESACASPENFDAEMGRKIARDNAVAKVWPLMGYALKQQLHEAK	1615674	Pseudomonas lactis	Pseudomonadota
A0A7Y1MJS8	MNDQAIEQEIQAKGLTATRVTPADLQANIKGCHYFTAQDGVHGSDPHLAQYTDKSLDLLTFCVLVLRNGFTVTGESACASPENFDAEVGRKIARQNAEQKVWPLMGYALKQRLHEAK	1615674	Pseudomonas lactis	Pseudomonadota
A0A7Y6NH69	MTERKITPELIQSKIRSVHYINAGRAVLAALAPDASLDLRTMGELSLVTVCIIELENGFKVEGTSACVDPSNYNEEIGQKCAFDNAFEKIWPLEGYLLKETLYQERETRDLLADLNDDDCDGCKI	472694	Pantoea brenneri	Pseudomonadota
A0A7Y7I8W4	MTEQELATKAVAPRITPADIEAAIASEHYFTAAQGLLGVQWDAVPRKTIIDTSPAALRMVTICVLVLRNGTKIVGVNEGPVSPENFDPEIGKRYAREKAIDQIWPLLGYELRSRLSGAGA	2587117	Variovorax sp. SG517	Pseudomonadota
A0A7Y8Q208	MSNTEQKIEQEIQSKNLNAPRLTPTDINSVIADEYYFTAKDGVVGGMDAYNAMGFHESLKTLTFCVLILKNGFKVVGQSDCASPENFDAEIGKKVAREDARNKIWMLEGYLLKEKLYQQNI	2749439	Acinetobacter sp. SwsAc6	Pseudomonadota
A0A7Y8Q601	MSNEKQIEQEIQDKGLNAPRLTPDHIDSKIKAIRYLTGDVAPAFAHEDYFAKEDKGTPCLTICILTLENGFTVTGESACASPENFDKLIGQKIAYENARNKIWQLEGYLLKEKLHQAELDKQF	2749439	Acinetobacter sp. SwsAc6	Pseudomonadota
A0A7Y8XN76	MNDQAIEKQIQAAGKTAPRVTPQHIESVIAECHYINVGEAVQSGWPDKSAMDDCSPALNLLTICVLVLRNGFTVTGESACASPENFDAEIGRKIARDNAVQKIWPLEGYLLKQQLHDSSATPTRGQMIEYVQQAIKEGYPTYYGLPSHGIAWLSDECLKVEHGVAWEYYNLGANEKGRAPQRDLGE	47917	Serratia fonticola	Pseudomonadota
A0A7Z1IB05	MSDMEIEKEILAKGKTAPRLTPDHIESVIAEEHYFTAFDGIRAAHEGVREVLSVHPSTRSLTICVLVLCNGFIVTGESACASPENFDAEIGRKVARKNAIEKIWPLEGYLLKQKLSEQI	624	Shigella sonnei	Pseudomonadota
A0A7Z1JAN2	MSDKDIEQEIQDKGLTAPRVTPEKIESVILEEHYFTAYDGIRAANMGVGDAWTAHKSTDLLTFCVLVLRNGFTVTGESACASPENFDPEIGRKIARENAVNKIWMLEGYLLKQRLFDHQQCWGV	550	Enterobacter cloacae	Pseudomonadota
A0A7Z1WED8	MNQKFEKEIQDKSLNAPRLTPDHVESKVQAIRYLTGDVAPIFAHEDYFAKEDKSTPCLTICILTLENGFTVTGESACASPENFDKLIGQKLAYENALNKIWQLEGYLLKEQLYRTSKQIE	40214	Acinetobacter johnsonii	Pseudomonadota
A0A7Z2G7N2	MTITEKRMEGANLEPQPYVSLADVQREIRSVHYFTAYDGVRGSTPPGLRSYVPRQALKAVTFCVLELRNGFIVTGESVCARDDAFDDEKGRAHALERAMEKLTGYVIYAWKSAQS	2571747	Paraburkholderia acidiphila	Pseudomonadota
A0A7Z7SKJ7	MTDMEIEKEIVAKGKTAARVTPERIQSVIRAEHYFTAFDGRSGALASGTYAGKEVPVAGDADLESLKLLTFCVLVLENGFIVTGESACASPENFDPEIGRKIARQNAVAKIWPLEGYLLKQRFNKAKQ	573	Klebsiella pneumoniae	Pseudomonadota
A0A7Z7YMF8	MNDQQIEKEIVEKGKTAPRITPQHIEDVIISEHYFTAAEGVHGANELLKPHESPIDYYQEAHPAESLLTFCVLVLRNGFTVTGESACASPENFDAEIGRKIARQNAVNKIWMLEGYLLKQKLSEQ	208962	Escherichia albertii	Pseudomonadota
A0A808WGC8	MNDNDIEREIRAKGKTAARVTPTDIEASIEHEVYFTAAEGVAGESIGKPSWISPPSLALLTFCVLVLRNGFTVTGESACASPENFDAEIGRKIARQNAVAKIWRLEGYLLKQRLYEGR	32009	Burkholderia gladioli pv. gladioli	Pseudomonadota
A0A811GE07	MGDLIIDVTRLTQKQLEDKIVAVRWVFGSELTPDRFAEGHENDKSTDCLTLCIITLQNGYTVTGQSACISREVYDVEVGKELAYKNAFRQIWALEGYLLKERLFRASHLLNAINE	202951	Acinetobacter bouvetii	Pseudomonadota
A0A822X1R1	MTDMDIEKEIVAKGKTAARVTPERIEAVISGEFYFTGADGYRSSPLWLKQEEPEPAPQSLELLTFCVLVLENGFTVTGESACASPENFDPEIGRKIARQNAIAKIWPLEGYLLKQQLHGVK	158836	Enterobacter hormaechei	Pseudomonadota
A0A828SMZ6	MIKEVTEQELAEKSVAPRVTKAQIDSLMERVTYTVEQRPGGTTSTFVHAFLDGKFFLATGFSACVNAENFDAEIGERMARGNAEKSAENKLWELEGYRLFATNY	525242	Acinetobacter baumannii 6014059	Pseudomonadota
A0A828SPE0	MTKEVTEQELAEKSVAPRVTKAQIDAMMDRVTYTVEQRPGGTTSTFVHAFLDGKFFLATGFSACVNAENFDAEMGERIARSNAEKSAENKLWELEGYRLFATNF	525242	Acinetobacter baumannii 6014059	Pseudomonadota
A0A828SSK3	MLFILNKERNIKMTKPVTEQELAEKAVAPRVTKADIDALMARVTYTVEQRPGGTTSTFVHAFLDGKFFLATGFSACVNAENFNADIGERMARGNAEKHAENKLWELEGYRLFTAQVQQNEKYCSDERPCVNCFADQGKCLDSPI	525242	Acinetobacter baumannii 6014059	Pseudomonadota
A0A829N7K4	MTICVMTLTNGFTLVGKSAPADPANFNQALGEKFAREDCIRQMWPLEGYLLREELSQRVEVGV	1287276	Mesorhizobium sp. LNJC398B00	Pseudomonadota
A0A829RK23	MIKEVTEQELTEKSVAPRVTKAQIDSLMERVTYTVEQRPGGTTSTFVHAFLDGKFFLATGFSACVNAENFDAEIGERMARGNAEKSAENKLWELEGYRLFATNI	1310684	Acinetobacter baumannii 83444	Pseudomonadota
A0A829SAV9	MPNTENQTELEIQSKGLDAPRLAPNNIDAKIKSEEFHSLPHNITVCILVLENGYKVTGLNHASVSPENFDAEMGRNLAYQDARRKIWKLEGYLLKEKLYQAQLDS	1310788	Acinetobacter sp. 225588	Pseudomonadota
A0A833J1Z0	MSNDENKLEATLQAKGLNAPRLTPELIDACIVGEAYHVFPGTTLTVCALTLRNGFNVTGESAAASPANFDPEIGRQIARKNAREKIWAFEGYLLRERLHQVALGDRAHDDLGRVA	223967	Methylorubrum populi	Pseudomonadota
A0A833UX46	MSNEKQIEQEIQDKGLNAPRLTPDLIDSKIHAIRYLTGGVPPAYAKDDYFAKEDKSTPCLTICILTLENGFTVTGESACASPENFDKIIGQKIAYENARNKIWQLEGYLLKEKLYQSELDK	106648	Acinetobacter bereziniae	Pseudomonadota
A0A837F982	MVVPKVERKTIDDLVASLNYQTHHFPGTTLTIAVALMPDGFMVSSGFSATAHPGLFDEETGRKVAIAKAQHNATEALWQFEGYRLKSLLASGNHDDR	1296536	Enterobacter hormaechei subsp. xiangfangensis	Pseudomonadota
A0A837R1A4	MPNTENQTELEIQSKGLDAPRLAPNNIDAKIKSEEFHLLPHNITVCILVLENGYKVTGLNHASVSPENFDAEMGRNLAYQDARRKIWELEGYLLKEKLYQAQLDSQF	48296	Acinetobacter pittii	Pseudomonadota
A0A837R5N4	MSEEQIEQQIQEKGLTAPRITPSHIDSKVKQVYYHSPLAAIDPEQAMDEKTYQTLRCLTFCTIVMENGFTVTGESACASPENFDPFIGKEIAYKNAREKIWQLEGYLLKEKLYQADLDKQF	48296	Acinetobacter pittii	Pseudomonadota
A0A839A382	MPENQDTAIEQEIQAKGKTAPRITPDHIESVISIENYFTAADGVVGSSGDTCVYPTALCLLTFCVLTLNNGFTVTGESACASPENFDAEIGRKIARANAVNKIWLLEGYLLKQMLYQAEQKMNETFMDRLQLEANELKAKMDGLDAFIKNSPVYPTLSDAQRDLLVVQHCAMKEYAATLDQRIALLTTAIIG	2675457	Deefgea sp. CFH1-16	Pseudomonadota
A0A839P2M3	MGQFTKKPVTVEAVQFNKAGDHPAVEIGVGGGYVIEGRQGFVGVNPGDWIIAEANGVGFYPCAPDVFAATYAPASIQADSKGEPALSLAETQAVVETKTAPRVTEASIKAKIADVEYFRIRHLTICLITLRNGFFVTGESAPAAPENYDQAVGERYAYENAFRKIWPFEGYLLREQLAAQETPDRAHDDLGRVA	2587064	Methylobacterium sp. R2-1	Pseudomonadota
A0A840G3Q4	MPDQIENEIQAKGLTAPRITPADIEANIASEHYFTAADGLLSAGGSGVQHIEGIDNFKALGLLTFCVLVLRNGFTVTGESACASPENFDAEIGRKIARQNAIAKIWPLMGYCLKDRLANKE	1066	Rhodocyclus tenuis	Pseudomonadota
A0A840MWH9	MDSLKVTDAAAGAVAVAPRVTLADIEGAISARFDLGPNALFTALGAVSTENGGDGSPPSYDVVQSLKCFSVCLLVMKNGFTVIGKSAPASAENFNAELGRKFAYEDAIREIWPLMGFSLRDRLAG	211460	Afipia massiliensis	Pseudomonadota
A0A840ZZB1	MSTDETKLEATLQAKGLNAPRLTPELIDACIVGEAYHVFPGTTLTVCALTLRNGFNVTGESAAASPANFDPEIGREIARKNAREKIWAFEGYLLRERLADEAAAARGQDDAVQVA	29427	Methylorubrum rhodesianum	Pseudomonadota
A0A843B6L1	MNLSFNTSPKMLLCIAAVILAVLLFCAFKVNTNPSGIALTGFIASCVALAVLALYTKIDVVIQVLRDDLEPKTGGTLGSNVVGVQRDHRNDLEYSLVHALAPHLVNTKNAAELGAFIRDVANSIQGRSSQTLAATCTCTCTCSTSMACSNCPKPIVSAVAGAAGTHWDDLRQRQAESVAMAASLTAPSVTAEQIQVLMDKLIWVYDQPEGTTTTFAHAYLGRFYVATGYSGCVSPENFDAAKGIKYAREQAEGKVRDELWKLEGYKLHSAIAGQ	2606214	Comamonas suwonensis	Pseudomonadota
A0A844PWL2	MTDMEIEKEIVAKGKTAARVTPERIQSVIRAEHYFTAFDGRSGALASGTYAGKEVPVASDADLESLKLLTFCVLVLENGFVVTGESACASPENFDPEIGRKIARQNAVAKIWPLEGYLLKQRFNEAKQ	72407	Klebsiella pneumoniae subsp. pneumoniae	Pseudomonadota
A0A847VFZ7	MNDHDIEQEIQAKGLTAPRVTPADIEANIASEHYFTAGHGEWAAQCHGDAERAQIPQELNLLTFCVLVLRNGFTVTGESACASPENFDAELGRKIARQNAVQKLWPLLGFLLKEKLHGQST	1871071	Comamonadaceae bacterium	Pseudomonadota
A0A849B170	MTRQEYNDFREWGLPENENGDDVGFLVEDSAGQKNTPQYDGYVQWLPKAEFERKFAIEDNESDTGEGKPVTEQELAEKAAAPRVTKNQIDALMDRVVVHTTTCITPIPHVLAIAWLDDKFYLGTAISKSVNPENFNEEIGIQYSTKDVLEIAENKLWELEGYRLFHG	2731249	Acinetobacter sp. ANC 5378	Pseudomonadota
A0A849B9R1	MTDAEIEREIQAKGKTAPRVTPADVEANIASEHYFTAAEGVFGAEVEASKGESLYRETTVPAPLALLTFCVLVLRNGFTVTGESACASPENFNPEIGRKIARQNAVTKVWPLMGYSLREKLAVLEGDE	82541	Cupriavidus gilardii	Pseudomonadota
A0A849NAL8	MITDQERDVALLNSPAERVTKERIGAIIIETKFIQPEGTLLTLCILTLRNGFTVTGESACAAPENFNKELGEKIAYDNAFNQIWKLEGYLLKEAIYLTGTKAQAAV	2730925	Roseicella sp. DB1501	Pseudomonadota
A0A851G3A1	MNDQQIEEEIVAKGKTAPRVTPEHIQSLITGEYYFSAENGVNGNIHKQDELTRLTGYHGELKLLTFCVLVLKNGFTVTGESACASPENFDEEIGRKIARQNAVNKIWMLEGYLLKEKLSEL	2749084	Enterobacter sp. SECR19-1250	Pseudomonadota
A0A851G582	MSDKDIESEIQAKGLTAPRVTPDHIESLIISEHCFTAYDGIGGEGAMATYKSALDLTESQEALKLLTFCVLVLRNGFTVTGESACASPENFDPEIGRKIARENAVNKIWMLEGYLLKQKLSEQ	2749084	Enterobacter sp. SECR19-1250	Pseudomonadota
A0A855Y3R5	MANKVTKEQVQEIVENSEFEVFHKVFGKQCLVVAKLPNGFTVVGESACVDPSNYDEEIGFNIAKSRIENKIWELEGYKLQNTLA	1472	Paenibacillus pabuli	Bacillota
A0A858MRW2	MQPVTEKELISKAVAPRVTEVALLDNIKAEYCFNVLRVLEQGNIADPDNQIPLTPELGVLTFCVLVLKNGFTVTGQSACADPNNYNADIGNRLAYEDAKKKVWAFMGYSLREDLYRSSADTFVGQMQKEAAELEDKLDKAKMFTTTPTFSALDWEAQQLHRQQIVSMESYLTILKKRIDYSHNYVSNC	2723771	Agrobacterium phage OLIVR3	Uroviricota
A0A858MRY2	MQPVTEKELISKAVAPRVTEVALLDNIKAEYCFNVLRVLEQGNIADPDNQIPLTPELGVLTFCVLVLKNGFTVTGQSACADPNNYNADIGNRLAYEDAKKKVWAFMGYSLREDLYRSSADTFVGQMQKEAAELEDKLDKAKMFTTTPTFSALDWEAQQLHRQQIVSMESYLTILKKRIDYSHNYVSNC	2723769	Agrobacterium phage OLIVR1	Uroviricota
A0A858MUE0	MQPVTEKELISKAVAPRVTEVALLDNIKAEYCFNVLRVLEQGNIADPDNQIPLTPELGVLTFCVLVLKNGFTVTGQSACADPNNYNADIGNRLAYEDAKKKVWAFMGYSLREDLYRSSADTFVGQMQKEAAELEDKLDKAKMFTTTPTFSALDWEAQQLHRQQIVSMESYLTILKKRIDYSHNYVSNC	2723770	Agrobacterium phage OLIVR2	Uroviricota
A0A858S544	MSNEQQIEQEIQTKGLNAPRINPQQVDSVILSEHYFTAEQGVRSAYHDNNDVHIGSTINAKAAEGLPCITLCVLILNNGFKIVGVNCASVSPENFDAQLGRKLAYEDARKKIWELEGYLLKEKLYQAELDKQF	470	Acinetobacter baumannii	Pseudomonadota
A0A858S6E7	MSDENKLEQEIQAKGLNAPRITPDQLDSKIKQVYYHSPLAAIDPKQAMDEKTYQTLRCLTFCTIVLENGFTVTGESACVAPENFDPFIGQEVAYKNAREKIWQLEGYLLKEKLYQAELDKQF	470	Acinetobacter baumannii	Pseudomonadota
A0A858S981	MSEEQIEQQIQAKGLNAPRITPDQLDSKIKQVYYHSPLAAIDPKQAMDEKTYQTLRCLTFCTIVLENGFTVTGESACVAPENFDPFIGQEVAYKNAREKIWQLEGYLLKEKLYQAELDKKF	470	Acinetobacter baumannii	Pseudomonadota
A0A862QSZ3	MKVDFKEVNALVDKLEYHFWQVPNTTVTVCVATLDGFQLGVGTSGCVDPAEFNADIGKQVAQDNALAQAKDQIWLLKGAALRADMFPGFLQA	2769807	Escherichia phage vB_EcoM_swi3	Uroviricota
A0A889IPA1	MSDKDIESEIQAKGLAAPRVTPDHIESIILAETYFTAADGAIATGDDYHDSLALLTFCVLTLQNGFTVTGESACASQENFDAEIGRKIARENAVDKIWMLEGYLLKQRLSEVNNG	2749381	Salmonella phage vB_Se_STGO-35-1	Uroviricota
A0A890UV88	MKVDFKEVNALVDKLEYHFWQVPNTTVTVCVATLDGFQLGVGTSGCVDPAEFNADIGKQVAQDNALAQAKDQIWLLKGAALRADMFPGFLQA	2808969	Phage PEA2-3	Uroviricota
A0A898K941	MDNLEKQIQEAGADKAPRITAAHIQSKIKSEHYFSAAAGVEGESRFGNPQPGDATDYPDSLKLLTICVLVLENGFTVTGESACASPENFNAAIGRSVARDNAIEKVWMLEGYLLKQKLYDDAQMQQQLKDFSLDDCEGGGCKI	2812854	Salmonella phage vB_SalP_TR2	Uroviricota
A0A898K9Y9	MTTVSKSSIEAKIRGVYFINAGEAIKNSNDGYTVADLAELKLVTICIIIMENGFKVEGTSACVDPSRYNEAIGRKEAYDNAFEKIWEKEGYLLKQKMFEENQK	2806547	Klebsiella phage vB_KpnP_P184	Uroviricota
A0A8A4VF22	MKVDYKEVNALADKLEYHFWQVPNTTVTVCVATLEGFQMGVGTSGCVDPAEFNAEIGKQVAQENAHAQAKDQIWVLKGAMLRGELFPGFLKV	2815753	Escherichia phage vB_EcoM_fHy-Eco03	Uroviricota
A0A8A6C6N9	MSDKDIESEIQAKGLAAPRVTPDHIESIILAETYFTAADGAIATGDDYHDSLALLTFCVLTLQNGFTVTGESACASPENFDAEIGRKIARQNAVNKIWMLEGYLLKQKLSEQ	2820396	Escherichia phage vB_EcoP_ZX5	Uroviricota
A0A8B2XAS3	MKKYIGTKLVQARPMTRGAYNRYRGWEIPADENPEDEGYLIQYPDGYVSWSPKGMFDHSYLEVDDNPQLPSGVSIGPGMVEAFIDQVEVMKLGERTAVVRCILKNGFELVESSACVDPRNYSEEIGQEACMEKIRDRIWNLLGFLLQTAWMGVRKDEGTKG	1531	Enterocloster clostridioformis	Bacillota
A0A8B2XN79	MSDKDIEQEIQAKGLNAPRVTLGELKANIKHAEIVKHVSVTGQVLRWAVITTQNGFAVTGNPSCSVSSANDNAEIGEKIAIENAESELWALMGYALKQKLFEA	2293101	Enterobacter sp. AM17-18	Pseudomonadota
A0A8B4M8A6	MSKEVTEQELAEKSVAPRVTKAQIDALMDRVTYSVEQRPGGTTSTFVHAFLDGKFFLATGFSACVNAENFDAEIGERMARSNAEKSAENKLWELEGYRLYTAN	470	Acinetobacter baumannii	Pseudomonadota
A0A8B4N5S6	MIKEVTEQELAEKSVAPRVTKAQIDSLMERVTYTVEQRPGGTTSTFVHAFLDGKFFLATGFSACVNAENFDAEIGERMARGNAEKSAENKLWELEGYRLFATNF	106654	Acinetobacter nosocomialis	Pseudomonadota
A0A8B5UHA4	MSDENKLEQEIQEKGLNAPRITPDHIDSKIKAVRFINGGVTPDYYAEDYKDNCGASCLTICILSLENGFTVTGESACASPENFDEKIGREIAYKNAREKIWQLEGYLLKEKLYQAELDKQF	470	Acinetobacter baumannii	Pseudomonadota
A0A8D4LJV1	MNKLTKDYLDSLVVNTQYVHQDLLTICTITLKNGFKLVGTSACADKQNYDAKIGEQIAYQNAFAKLWELEGYLLKQRLHEQSQGFVTLRNGNQAQIVYTSPFGKLLVVEQTGDELPTVHWHNSDGS	221402	Mergibacter septicus	Pseudomonadota
A0A8E1V5E2	MAIEQEIQAKSLTAPRVTSDHIESIIQSEHYFTAYDGAKSGGEEVEQIWHDKDDIGKEYEPLSLLTFCVLVLRNGFTVTGESACASPENFDPEIGRKIARENAVNKIWML	1736698	Enterobacter sp. 50588862	Pseudomonadota
A0A8E2KRF3	MTSKENTPLKVTSEHIEQLIQSEHYFTAYDASHGDNFISVYNSKTDIDKGHESLKLLTFCVMVLKNGYTVTGKSACVRPEIFNFDVGREYARKDAIDQIWPLEGYLLKQKWHEAKQ	562	Escherichia coli	Pseudomonadota
A0A8E3AW69	MNDPITLSVRHPGPDALERDIQARASVAPRVTPADIEAEIVGEHYFTAFDGVAGAGYNAASPDGVLRPFTFEAPGSLGLLTFCVLRLRNGFTVTGESACASPENFNAEIGRRIAKENAVAKIWPLLGFRLRDKLHAQVRCKGERCMSTDGFGHSRECIAEAGRNQGWTPTAEELAAAGPSAPLTTGGLKTMEISKELPRYQSHKHVWALKIKDVAHNPNPDRTGLSCSSSYGAMIYPEEQEYPPFEVSAEYVNKHRPQPGGYYVQYADGYLSYSPAQAFEGSYTLLDAKPVAGPEIIKLDTRAAQRQELTTILVGAVGPMLTGDPAQALTLGRSVRALLDELVGPGTQQKEEGAPVSSVPDVSLVAQNMCAMGGFGSPAEPKGDPGR	80869	Paracidovorax citrulli	Pseudomonadota
A0A8E4II52	MNDQQIEKEIVEKGKTAPRVTPDHIEGIIAQEAYFTAEDGAFGKAIKAKHTGGEVNYQPHESLSLLTFCVLVLRNGFTVTGESACASPENFDAEIGRKIARQNAVNKIWMLEGYLLKQKLSEQ	564	Escherichia fergusonii	Pseudomonadota
A0A8E4JBL4	MGNREGIKLTPELLKSHIAEVIYEDREVGGHRVITCHFKMDNGFVVWGKNSSTSVDPANFDEEIGKQLAYEKTFSQLWELEAYRAMVEKQIIDVSAEDAKINIDEYVSEREAIHEMGGSEFLKGKGQSIVFRHPKDPSRGFRVEFVRTDNERYNERRNGEARSLVEAYLRSFMTSEELNSELVLRLAKTCNAASGDYPWCDLSEDKRQAACDRVKKFLLDPKAQPGDSVGALYRAIVVSYL	2743964	Salmonella phage vB_SentM_sal1	Uroviricota
A0A8E8PCB4	MSEHKVTQELVESKVKSEQYVVVPGTTLTFCVLTLENGFTVTGESACVDPENFDKAVGEHWAKVDAMKKVWPLEAYLMKQKLYEAERSETKQAEYHAAYEG	2834267	Vibrio phage BUCT233	Uroviricota
A0A8F3HLT4	MATVSKEAIEAKIKSVYYFNGADAVKSAFVDPSALPADDLANLGLVTYCVIILENNFKVEGVSACVDPAIYDEQKGRQYAYENAFNKIWELEGYLLRQALHEKEETAKALASFAENNTCDGGGCTI	2810370	Escherichia phage vB_EcoP-ZQ2	Uroviricota
A0A8F3HMJ1	MSEHKVTQELVESKVKSEQYVVVPGTTLTFCVLTLENGFTVTGESACVDPENFDKAVGEHWAKVDAMKKVWPLEAYLMKQKLYEAELEKERTFLAMAVRGEAQRSETKQAEHNAVYEG	2836122	Vibrio phage vB_VpP_DE18	Uroviricota
A0A8F6SD01	MTDIEIEKEIQAKGKSAPRLTPDHIESVIVSEHYFTAGDGYAGAAALNAQEGELIVPPEPLDLLTICVLILRNGFTVTGESACVSPKNFDAEIGRKAARQKAIDKIWMLEGYLLKEKLAQ	59201	Salmonella enterica subsp. enterica	Pseudomonadota
A0A8G1I6A1	MTSKGIEQEIQDKGSEAPRVTRQHIEDVIVSEHYFTGYDGIGGDGAWAKYKSALDLLSSHESLKLITFCVLVLKNGFTVTGESACASPANFDAEIGRKIARENAVNKIWMLEGYLLKQNLSEEKNG	2783667	Klebsiella phage vB_KpnS_MK54	Uroviricota
A0A8H2LP01	MNMATQSVAHGDDETIEQEVQRKGKTAPRVSLGHIESVIVSEHYFTAHDGALGSWPGFGEQPDTPYALSLLTFCVLVLRNGFTVTGESACMSAENFDAEIGRKIARQNAVQKIWALEGYLLKTRLHEAAN	28450	Burkholderia pseudomallei	Pseudomonadota
A0A8H9CKL4	MSLTPDYIESIITGEEYYVLAGSTHTICHLTVHGNVTVTGSSDCIDPADFDAEKGRVAARRRAVDKLWELEGYRAKVGAKC	2772300	Pseudomonas sp. OF001	Pseudomonadota
A0A8H9QJF6	MQSYISTKLIKAKPMTRGEYNKFRGWDIPKNENPNDEGYLIQYPDGYISWCPKKQFEESNLKVEDNKNLASGVSIGSKMVDDFIKEVHVSTLGDKTTLVRAILVNGFEIVESTGCVDKSNYSEDIGTEICLNKIKDKIWYLLGFLLQTAYKGVK	1502	Clostridium perfringens	Bacillota
A0A8H9QZE2	MKSYISTKLFKAKPMNRGEYNKFRGWNIPKNENPDDEGYLIQYPDGYISWCPKKQFEESNLKVEDNKNLASGVSIGSKMVDDFIKEVHVSTLGDKTTLVRAILVNGFEIVESTGCVDKANYSEDIGAEICLNKIKDRIWYLLGFLLQTAYNGVN	1502	Clostridium perfringens	Bacillota
A0A8H9SB90	MTDMDIENEIVAKGKTAARVTPERIEAVISGEFYFTGADGYRSSPLWLKQEEPEPAPQSLELLTFCVLVLENGYTVTGESACASPENFDPEIGRKIARQNAIAKIWPLEGYLLKQQLHEVK	550	Enterobacter cloacae	Pseudomonadota
A0A8H9YH09	MTEQAIEQSIQAAGKTAPRITPQHIENVIVSEHYFTAADGVAGVHAPTAERYPAETTPQLELLTFCVLVLRNGFTVTGESACASPENFDPAIGKQIARENARNKIWQLEGYLLKQNLYVNGSHTADENFEHFLSYSGFSGESPEQIEKLRKAYFDGGYALQWK	47917	Serratia fonticola	Pseudomonadota
A0A8H9ZKA1	MSDKDIESEIQAKGLTAPRVTPDRIESIIASEHYFTAAQGDHKAKEDDLIINPEPYVEATPDALHLLTFCVLVLRNGFTVTGESACASPENFDPEIGRKIARENAVNKIWMLEGYLLKQRLSEK	1463165	Klebsiella quasipneumoniae	Pseudomonadota
A0A8I0FMZ1	MTDMDIEKEIVAKGKTAARVTPERIEAVISGEFYFTGADGYRSSPLWLKQEEPEPAPQSLELLTFCVLVLENGFTVTGESACASPENFDPEIGRKIARQNAIAKIWPLEGYLLKQKLHGVK	2769343	Citrobacter sp. C1	Pseudomonadota
A0A8I0N8S9	MNTPVTETELAAKAVAPRVTLADIEGSIVAEHYFTAAEGELGKRYAHNEDEFGVPQDLELLMFCVLVLKNGFTVVGKSACADPKNFNREIGERVARENAVREIWPLLGYELKTKLSLH	529	Brucella anthropi	Pseudomonadota
A0A8I0Q2F7	MVNVEKKTIDEKLSSLSFHVHHFPGTTCTVAIAVMPDGFVTGTGKSACIDPSLFDKGTGYDIAITNARADAEQRLWELEGYHLKQNTLL	582	Morganella morganii	Pseudomonadota
A0A8I1HDJ4	MSEEQIEQQIQEKGLTAPRITPSHIDSKVKQVYYHSPLAAVDPEQAMDEKTYQTLRCLTFCTIVMENGFTVTGESACASPENFDPFIGKEIAYKNAREKIWQLEGYLLKEKLYQADLDKQF	48296	Acinetobacter pittii	Pseudomonadota
A0A8I1UMC5	MRDGIEQEIQAKGLTAPRVTMADIEANIIDEVYFTAEQGYQKAMSEQYPDSAAQGNQFPHSGLRLLTFCVFVLKNSFTVTGESACASPENFDAELGRKIARQNAIEKCWPLMGYALRERLARES	1891238	Burkholderiales bacterium	Pseudomonadota
A0A8I1ZGM8	MIKEVTEQELAEKSVAPRVTKAQIDSLMERVTYTVEQRPGGTTSTFVHAFLDGKFFLATGFSACVNTENFDAEIGERMARGNAEKSAENKLWELEGYRLFATNF	470	Acinetobacter baumannii	Pseudomonadota
A0A8I2CP80	MIKEVTEQELAEKSAAPRVTKAQIDSLMERVTYTVEQRPGGTTSTFVHAFLDGKFFLATGFSACVNAENFDAEIGERMARGNAEKSAENKLWELEGYRLFATNI	470	Acinetobacter baumannii	Pseudomonadota
A0A8S0H6M9	MSDQAIEQEILAKGLTAPRITPADLQANIVGEYYFTAANGVQAAFNEQDELTRLTGAHGELALLTFCVLVLRNGFTVTGESACASPENFDAEIGRKIARANAEQKIWPLMGYELKQRLHG	2799183	Pseudomonas sp. Boi14	Pseudomonadota
A0A8S5L786	MNNEEVKLQSGQGYYIGVKMIKARKAWRVNGNDIIYDLNHKINDNDFVDEGYEVEYSDGYKSFSPKDVFEKAYYQILDPTKISEGDVLGFMKQGYSLRLGEKTTVVLDTTITGFDTIGTSACVNPNNYDHNIGEGIARRDIKDKIWGHLGFVLQWAINGLKK	2823619	CrAss-like virus sp. ctt4r3	Uroviricota
A0A8S5MDS6	MSNRITKDHIDSLLATSTAHYNKLHGTTTVCQIVLQNGFNIANGFSSCVDPANFDAKLGRQYAYEDAIKKAEERLWEFEGYRLAMKLKPINILK	2826775	Caudovirales sp. ctTqA28	Uroviricota
A0A8S5MPQ2	MSTKYGLTETYLQEQIKETSYQRYGDTGILCVLTLKNGYTVTGTSGCIDPTIFAEDIGERIAFDNAFNKLWEILGYGEKQRWYEEVQLSWKERVELEFRQLDDRLSKLHALLFQADGVFNPRPEFIAEEQWELMKSQHTAMKAYSDILLARLNNA	2826557	Podoviridae sp. ctUS21	Uroviricota
A0A8S5N5M0	MKKYIGTKLVEAAPEYKCISTGKTFAIDKMPEQEAREKGLELGYLVQYPDGYFSWSPKETFEKAYLQVDDNEDLPSGVSIGTKMVEDFIANVETTTMGESTTVVRCVLKNGFAIVESSSCVDSRNYSEEVGREICMNKIKDRVWELLGFLLQTAWHGIQ	2826521	Siphoviridae sp. ctxfQ4	Uroviricota
A0A8S5NV94	MNDQQIEKEIVEKGKTAPRVTPQYIESIILEEHFFTAYDGIRAANMGVGDSWTAHKSTDLLTFCVLVLKNGFTVTGESACASPENFDAEIGRKIARQNAVNKIWMLEGYLLKQKLSEQ	2825235	Podoviridae sp. ctHPE11	Uroviricota
A0A8S5P2P4	MKQYIGTKIIEAEPAYRCMDGQGHITITDDPSEAFPNFPSVEDGYRVRYADGYVSWSPKDTFERAYLPLEVNTELRTSKPSISQEMVDNFILETWTQTAGEKTTIVRAMLRNGFELVEASSCVSPENYDEKLGREICMKKIKDRVWMLLGFLLQTAVNGVK	2825474	Siphoviridae sp. ctNwR4	Uroviricota
A0A8S5PKN1	MEKLEGYQLAALIDRAEYQRFGETATVCALILHNGFVVIGVSGCLNPADFDETIGRDEAYKDAFAKLWQLQGYHLKTLFAESETHS	2825078	Myoviridae sp. ctIyl4	Uroviricota
A0A8S5QH22	MTLFLKREDLVARIADTRYHRVEGTTATVCTVILHSGFVVIGKSACITPDIFDEAKGREFAYEDALKNLLDLEAYRVKENAHDAQEKES	2825074	Myoviridae sp. ctGkq5	Uroviricota
A0A8S5RTS1	MRTKEDQLKELIEKYQFLKVGKKTTICLLTLRNGFEILTSSSCVNPDDYDREIGERISYRKAIEKLSDIQWYFLHPQN	2838363	Caudovirales sp. gcode 4	Uroviricota
A0A8S5RYQ6	MIKNYISVKMVKAEPCKAWKDFKGHMTGDEGYKIYYPDGYVSWCPKDIFEAQYLEMQKEDTVTQEDVSNFIDKVESCQIGEKTTLTQVKLKNNFTIEETSSPIDTKNFDMKIGEQICMKKIENKVWDFLGFLWLCAKCGFKGDK	2827883	Siphoviridae sp. ctWdm1	Uroviricota
A0A8S5SRP0	MSNVKVSVDEIMDILDRSTISFHTAFDKCTVAECQLPNGFVIIESSACVNPEDYDEFTGSQLCMDKIEERLWELYGFDRHQQIYETMP	2827869	Siphoviridae sp. ctRIT4	Uroviricota
A0A8S5U160	MTKFLSALAIACISSGLLSQKELDDKKLSQDFLESQIDEGKTRYTRIGDRLMHCTITTKTGFVVTGEAVCVSADNFDEKTGQAIAYDNAFEKLWQVYGFLLHQALNATNNGEQP	2825207	Myoviridae sp. ctwSu1	Uroviricota
A0A8S5ULY0	MYKLTKEFLESQIKDVQYIETVPGRCVHCVITVKNGYVFQGDAGVIDPENFDFEIGKKVAYDNTFDKMWNVYGYQVQEKYYREKVLTWEDNVKIEINELETKLEKLAKVCFHLSSDELLQKQFELLKAYKHVLEQRLKKF	2825053	Myoviridae sp. ctCo31	Uroviricota
A0A8S5USJ6	MSEIISLNEEKLESLVERVYYHRVPNTTVTICAITLKNGFTVVGDSACIDPENFDQTIGQQVAYNNAFEKIWQLEGYRIKSQLAEKA	2825154	Myoviridae sp. ctijX18	Uroviricota
A0A8S5V737	MKAIGIKMVDLQPMTAREANDKGHKIGEHSFETEGYEVTYPDGYKSWSPKEVADAAYFPIKDENGQMIKPEDIENFIEIENVSKLGTKTTVVSIHTITGFDSHGLSSCVDPSRYDINIGKKFAKEKAVDAIWAGLGFVLQWAKFGLKQKPVTSKYPAHIERVIAEHDELRERSVKLANFISGNEIFKTLSEDEQNDMKDQLMYMQKYIDCLHSRLIRSGVDASDI	2825835	CrAss-like virus sp. ctUXy6	Uroviricota
A0A8S5VQH2	MITLKNTVTKEQIQNLLNNAEITVATKFDKVTVVCCKLENGFVITEASGAVDAANYDETIGRECCMGRIENKLWELEGYALSKKLYEEKLK	2831612	Ackermannviridae sp.	Uroviricota
A0A8S7ETK8	MNDQQIEKEIVEKGKTAPRVTPQYIESIILEEHFFTAYDGIRAANMGIGDAWTAHKSTDLLTFCVLVLKNGFTVTGESACASPENFDAEIGRKIARQNAVNKIWMLEGYLLKQKLSEQ	562	Escherichia coli	Pseudomonadota
A0A8S7L272	MNDQQIEKEIVEKGKTAPRVTPEKIEGLICSEHFFTAAQGDHQAKEDDLIYNPEPYVEATPDALHLLTFCVLVLKNGFTVTGESACASPENFDAEIGRKIARQNAVNKIWMLEGYLLKQKLSEQ	562	Escherichia coli	Pseudomonadota
A0A8S7QW20	MSDKDIESEIQAKGLAAPRVTPDHIESIILAETYFTAADGAIATGDDYHDSLALLTFCVLTLQNGFTVTGESACASPENFDAEIGRKIARQNAVNKIWMLEGYLLKQKLSEQ	562	Escherichia coli	Pseudomonadota
A0A8S7Y2Z5	MNDQQIEKEITEKGKTAPRITPQHIEDVIISEHYFTAAEGVHGANELLKPHESPIDYYQEAHPAESLLTFCVLVLRNGFTVTGESACASHENFDAEIGRKIARQNAVNKIWMLEGYLLKQKLSEQ	562	Escherichia coli	Pseudomonadota
A0A8T8C0C8	MSDSTIEKEIQEKGLTAPRVTPADLKANIVSESYFTALNGHQSPGATCVGGSYDSFQSLSLLTICVLVLENGFTVTGESACASPENFDAEIGRRIARENAVQKVWPLMGYALKQQLHEAASK	629265	Pseudomonas syringae pv. maculicola str. ES4326	Pseudomonadota
A0A8T8IU68	MESNETSNAFGNAPRVTPEQVEAAIVGETYTVLPNGRTTVCQLTLDNGFTVEGMSACVSIENFNAELGNKYSRQRAVDQVWQLLGFRLQDTLPRTAGGLPEGGERSPDAPPIEQFARSAD	2822581	Xanthomonas phage Usaquen	Uroviricota
A0A8T8IUJ0	MESNETSNAFGNAPRVTPEQVEAAIVGETYTVLPNGRTTVCQLTLDNGFTVEGMSACVSIENFNAELGNKYSRQRAVDQVWQLLGFRLQDTLPRTAGGLPEGGERSPDAPPIEQFARSAD	2822583	Xanthomonas phage Fontebon	Uroviricota
A0A8T8IUJ2	MESNETSNAFGNAPRVTPEQVEAAIVGETYTVLPNGRTTVCQLTLDNGFTVEGMSACVSIENFNAELGNKYSRQRAVDQVWQLLGFRLQDTLPRTAGGLPEGGERSPDAPPIEQFARSAD	2822579	Xanthomonas phage Olaya	Uroviricota
A0A8T8IUM7	MESNETSNAFGNAPRVTPEQVEAAIVGETYTVLPNGRTTVCQLTLDNGFTVEGMSACVSIENFNAELGNKYSRQRAVDQVWQLLGFRLQDTLPRTAGGLPEGGERSPDAPPIEQFARSAD	2822584	Xanthomonas phage Soumapaz	Uroviricota
A0A8T8IUT3	MESNETSNAFGNAPRVTPEQVEAAIVGETYTVLPNGRTTVCQLTLDNGFTVEGMSACVSIENFNAELGNKYSRQRAVDQVWQLLGFRLQDTLPRTAGGLPEGGERSPDAPPIEQFARSAD	2822580	Xanthomonas phage Bolivar	Uroviricota
A0A8T8IYC0	MESNETSNAFGNAPRVTPEQVEAAIVGETYTVLPNGRTTVCQLTLDNGFTVEGMSACVSIENFNAELGNKYSRQRAVDQVWQLLGFRLQDTLPRTAGGLPEGGERSPDAPPIEQFARSAD	2822582	Xanthomonas phage Alcala	Uroviricota
A0A923EKT1	MSQFYIGVKIIEAWKQIGENGEEGYAVKKYPDGHVSWSPKDVLERTYFPMGQDPSKITENMVSRFIDLPEPRQLDDKTTLVKIDTITGFVQYEVSSCVDPTNYDQEVGTQIAMRKIRSNIWKCLGFVLQWGRFGLKNS	2027861	Desulfosarcina sp.	Thermodesulfobacteriota
A0A924SGM1	MNHVNSPDNTDSAIEREIVAKGKTSPRVTPADVHANIVSDFYFTAADGYIAVNCNESYPKPLDLLTFCVLVLRNGFTVTGESACASPENFDPEIGRKIARQNAEQKIWPLLGYELKTELARPVLTQADADADLAGTPRPSK	50421	Rhodoferax sp.	Pseudomonadota
A0A926ESJ8	MKEFHRIFGKQCIVVALLPNGFTIVGESACVDPNNYDETIGYDLAVKDIEKQLWMLEGYLLQNKEVIR	2763679	Paratissierella segnis	Bacillota
A0A926G931	MESLNASDRLAASVQKTPNRISLQYLEARIVAEEYLHPTSQPHMTLCVLTLVNGFSVVGQSAPADPENFNADVGHQFARSDAIGKLWPLEGYLLREKLAAE	2760093	Paracoccus amoyensis	Pseudomonadota
A0A927DCP9	MSDKDIEQQIKSKGLTAARVTLDDFKENIVNTEIVKHVSVSGQVLRWAVLTTKNGFAVTGRPSCSASSENDDAEIGEQIAIENAENELWPLMGYALKQRLHDSGGHTEEENFEHFLSYSGFHSESDEVIEKLRKAFSDGGYALQWK	573	Klebsiella pneumoniae	Pseudomonadota
A0A932S3G2	MRINEQVIEQDIQAKGLTAPRLTPADIDAVIIGEAYHVFPDSTLTVCCLYLKNGYTVLGESAAASKANFDAGIGRKIARDEARNKIWALEGYLLRQRLSETNN	1891238	Burkholderiales bacterium	Pseudomonadota
A0A935FWB6	MNEQIEQEIQDKYLASPRITPADIEANIKQTHFFTAEEGAQGALAKTNPELGVECPSISTLTFCVLVLRNGFTVTGESACVSPENFDAELGRKIARENAISKVWPLMGYALKDRLFDNAAKVNKGAQA	1898103	Rhodocyclaceae bacterium	Pseudomonadota
A0A941SSZ5	MNPTDQSLEAEIQAKADKAPRVKPADVESEIASEFYFTAADGVAGAGPVIAAEFWHRTNGHAIVDYSEHTYVGQLSEEKGYERRPLVHRPNPTAPLGLLTFCVLVLRNGFTVTGESACASPENFDAEIGRRIARENAINKVWPLLGFRLRDKLAAA	1977087	Pseudomonadota bacterium	Pseudomonadota
A0A943FZ15	MKNTITKQDIDNILKDTLIKVEQYGDKTTVLKATLPNNFVIVESSSCVDPANFDMKIGEEICMDKLVNKIWELEGYKLQCQTKEVAENGNN	1506	Clostridium sp.	Bacillota
A0A943IWH0	MIEAVPMTAREANDKGYRIGNHSFEEDGYEVTYLDGYKSWSPAKEFEKAYYKLEDPAGDVLKENDIKRFIKDIENVKVGTKTTNTTLTCLTGFEVHGQAACVKPENFDLNVGSNYARIKAEDKIWEGLGFVLQWAKYGLKK	1506	Clostridium sp.	Bacillota
A0A948HLU8	MPTNEAALEQEIQAKGLNAPRLTPAMIDSVIASEHYFTAGDGYAGAAAMTIEEGGTIEPPVQLDLLTFCVLILKNGFTVTGESACASPENFNEEIGRKIARDNARNKIWLLEGYLLRQRLHEQG	1913989	Gammaproteobacteria bacterium	Pseudomonadota
A0A950MA29	MNDQAIEQEIQTKGLTAPRITPADIEANIRGEFNFTVGNAARALNCPVSEATDLLTICVLTLKNGFTVTGESACASPENFDAELGRKIARENAINKVWPLMGYALKERLHKQSQLNPTYYTTHPDGSFKVAYPQPVVL	2030806	Burkholderiaceae bacterium	Pseudomonadota
A0A953XSI4	MNDQQIEQEIQAKGLTAPRVTPEDLEANICHVDIVTYVGPRGQTLRWAVIETASGFLVPGKPSASVSPENDDEELGTKIAVENARNELWPLMGYALKERIANPQGAMQ	2026780	Planctomycetota bacterium	Planctomycetota
A0A958D2W5	MDSKSLDATESVAAEGATSPRVSLMDIRNEIKSKTFLNLAAAIEASGIIAPEAAKIMTLCVVEMHNGFIFIGKSAPASPENYDAEKGKLFAGDDAVRQIWPMMGFALKDRLKSSANV	2052143	Anaerolineae bacterium	Chloroflexota
A0A958DEP8	MFEEAAENEIQEKGLTAPRLTPTQIDSAIAAEDYHVFPATSLTVCCLTLKNGFTVTGESACASPENFDAELGRKIARENARNKIWALEGYLLKERLYRPGVPA	2052143	Anaerolineae bacterium	Chloroflexota
A0A958DEV6	MNKNEQEIEKEIQEKGLNAPRLNPQMIDDTIVSEQYHVFPGTTMTVCALTLRNGFIVIGESAAASPENFDKDIGRKIARENARNKIWALEGYNLRTKLAA	2052143	Anaerolineae bacterium	Chloroflexota
A0A962E9A2	MNHIQSPADGDQATELAIKAAGADLAPRVTLDDIRDNIASEHYFTAAHGCIGNVEEDPSEDALASLDLLTFCVLVLKNGFTVTGESACVSRKNFNAEIGRRIARENAVAKVWPLMGYELKQRLSEA	2006849	Lysobacterales bacterium	Pseudomonadota
A0A962M4Q6	MNSYENDLEMEINSKGLNAPRLTPDYINSKIKSVKYHIFDETCLTVCCITLLNGFHVTGESACASPENFNTEIGQKIAYNCAREKIWMLEGYLLKQQLYEKSLK	2725488	Candidatus Riesia sp.	Pseudomonadota
A0A962MX87	MSADEQAIEQEIQDKGLNAPRLTPDDIDTVIVEEDYHVFPGTTLTVCRLGLMNGFSVTGESAAASPANFNEAIGRMIARENARNKVWMLEGYLLKQHLYEQAVANFE	1032	Thiothrix sp.	Pseudomonadota
A0A962QBS8	MDINVQDTSMDTRMEADINQLGLNAPRVPKEHIDMLMEHVQYKTHIVEGTTTTVAVAVLPMGSVDFTLAIESMVCVDKSNFNAALGAKYAIEKAAVSARNKLWELEGYVLALCIHNNDMALAQSLEPFDPNNTVNS	2725488	Candidatus Riesia sp.	Pseudomonadota
A0A973J0A5	MKTHIGIKIIKTEPAIQNGERGYLIYYEEGSEPIWVTRDLVDKNYFELHSSNNTISGEDVTRFIKSADYVKVGEKTTLTTVTLVNGFELTETSSCVDPANFSLEMGHNINMGKIKDKIWFLLGFLLQSAVSGFSNEDE	2282149	Candidatus Roizmanbacteria bacterium	Candidatus Roizmanbacteria
A0A973XJD5	MSIEHTDAESIAVAEAPRERVALADIEAAIQSRYNTRGIFAVTADSCADSESLRLLSICILIMRNGFMVIGKSAPASAKNFNAELGCKFAYEDAIRQLWPLMGFALRDKLMA	1968906	Rhodoplanes sp.	Pseudomonadota
A0A976LYR7	MSIESESKTEQEMKAKGLTAPRIPSSYIQSLFDRVVVRCHVVEGTTTTVAVALLDGEFTLATAISACVDPNNFNHEIGERIATGKALDQARDKLWELAGFRAWMDVRLEPNGLTSPVQE	2877935	Pseudomonas phage YMC17/07/R4900a	Uroviricota
A0A976RUE4	MGNREGIKLTPELLKSHIAEVIYEDREVGGHRVITCHFKMDNGFVVWGKNSSTSVDPANFDEEIGKQLAYEKTFSQLWELEAYRAMVEKQIIDVSAEDAKINIDEYVSEREAIHEMGGSEFLKGKGQSIVFRHPKDPSRGFRVEFVRTDNERYNERRNGEARSLVEAYLRSFMTSEELNSELVLRLAKTCNAASGDYPWCDLSEDKRQAACDRVKKFLLDPKAQPGDSVGALYRAIVVSYL	2654655	Salmonella phage BRM 13313	Uroviricota
A0A976RV68	MGNREGIKLTPELLKSHIAEVIYEDREVGGHRVITCHFKMDNGFVVWGKNSSTSVDPANFDEEIGKQLAYEKTFSQLWELEAYRAMVEKQIIDVSAEDAKINIDEYVSEREAIHEMGGSEFLKGKGQSIVFRHPKDPSRGFRVEFVRTDNERYNERRNGEARSLVEAYLRSFMTSEELNSELVLRLAKTCNAASGDYPWCDLSEDKRQAACDRVKKFLLDPKAQPGDSVGALYRAIVVSYL	2654654	Salmonella phage BRM 13312	Uroviricota
A0A976RW04	MGNREGIKLTPELLKSHIAEVIYEDREVGGHRVITCHFKMDNGFVVWGKNSSTSIDPANFDEELGKKLAYEKTFSQLWELEAYRAMVEKQIIDASVKDAKINIDEYVSEREAIHEMGGSEFLKGKGQSVVFRHPKDPSRGFRVEFVRTDNERYNERRNGEARSLVEAYLRSFMTSEELNSELVLRLAKTCNAASGDYPWCDLSEDKRQAACDRVKKFLLDPKAQPGDSVGALYRAIVVSYL	2654656	Salmonella phage BRM 13314	Uroviricota
A0A977IVK3	MATVSKEAIEAKIKSVYYFNGADAVKSAFVDPSALPADDLANLGLVTYCVIILENDFKVEGVSACVDPAIYDEQKGRQYAYEIAFNKIWELEGYLLRQAMHEKEETAKALASFAENNTCDGGGCTI	2973924	Escherichia phage vB_EcoS_Uz-1	Uroviricota
A0A977LHF8	MSEHKVTQELVESKVKSEQYVVVPGTTLTFCVLTLENGFTVTGESACVDPENFDKAVGEHWAKVDAMKKVWPLEAYLMKQKLHEAELEKERTFLAMTVRGEAQRSETKQAEHNAVYEG	2980503	Vibrio phage vB_VpP_HA1	Uroviricota
A0A977LI66	MSEHKVTQELVESKVKSEQYVVVPGTTLTFCVLTLENGFTVTGESACVDPENFDKAVGEHWAKVDAMKKVWPLEAYLMKQKLYEAELEKERTFLAMAVRGEAQRSETKQAEHNAVYEG	2980504	Vibrio phage vB_VpP_HA5	Uroviricota
A0A977LIR6	MSEHKVTQELVESKVKSEQYVVVPGTTLTFCVLTLENGFTVTGESACVDPENFDKAVGEHWAKVDAMKKVWPLEAYLMKQKLYEAELEKERTFLAMAVRGEAQRSETKQAEHNAVYEG	2980505	Vibrio phage vB_VpP_HA7	Uroviricota
A0A9C9PN84	MKSEIAKTEYFRLGNMTLLCLLTLENGYEILGSVTKTIAKETDEEEARGMAYQRAIYQQIELESLPETRTVGVIPTNLK	1962953	Beggiatoa sp.	Pseudomonadota
A0A9D1L4Q3	MKNSVTKETIDNILSKTLIKVEKYGDKTTVLMATLPNGFVIVEHSSCVDPANFDMKLGEQICIERLVNKIWELEGYKLQSKIYENEVTSESI	2840820	Candidatus Fimihabitans intestinipullorum	Mycoplasmatota
A0A9D1RUI1	MDQYIGTKIIEAVPAVRKGGKVYDLTWPIPRSMEPEEPGYRVRYQDGYESWSPKDVFERAYLPLHVNPDLKTDSPSVSQKMVDEFITKTEVTTMGVKTTVVRAVLRNGFEIVESSSCVSPENYDEELGAEICLEKIRDKVWFLLGFLLQTAVYGI	2838590	Candidatus Flavonifractor merdipullorum	Bacillota
A0A9D3A0H0	MSKAVTEQELQEKAVAPRVTKDQIDALMDRVTYVTVQQPGDTTSTFVHAFLDGKFFLATGFSACVSKENFNADIGERLAKGNAAKNAENKLWELEGYRLFASA	28090	Acinetobacter lwoffii	Pseudomonadota
A0A9D7NT19	MSKDETEIEALIQAKGLTRPRLTPQDVDDTIKAETYTTLPSGKVMVCELTLRNGFTVRGEAAVVSKANFNEEVGRKISRENAREKVWELEGYLLQQRLYDDLVEAQAAELA	2006849	Lysobacterales bacterium	Pseudomonadota
A0A9D7P2Q7	MNDQEIEQEIQDKGMTAPMVKPQDVEANIVSEYCFTAGEGVTGAHLGSNYCYEKTLDVLTFCVLVLRNGFTVTGESACASPENFDAELGRKIARQNAVDKVWPLMGYALKENMYWQHNGWKCGQQDG	2006849	Lysobacterales bacterium	Pseudomonadota
A0A9D9S9X5	MKPDEIEQEIEANGLTAPRVTPDDIEENIAIEYYFTGDEAVNGDRHRCSATDQQALELLTFCVLILRNGFTVTGESACVSPENFDAELGRKIARQNAIAKVWPLMGYALRERLFLREEK	2569862	Methyloversatilis sp.	Pseudomonadota
A0A9E1ADJ9	MSDIKITKERIDALLGEADIRTLTLFGKCTVVTAKLKNGFVLTADSACVDPANYDKRTGERICLEHIANKLWELEGYRLQWEVFNKANRKGTAPGLDDEALDEMRTLCSRALRAWGAEMQSVVAAEELSELQKELCKSVRGEDNADAIAEEIADVQIMLEQMLLLHDCRDDVDEWRRRKLERLEQRLPKVPDRSQCNHAWVLERTDGSTRYYYCEKCGARHK	1879010	Bacillota bacterium	Bacillota
A0A9E1HQS0	MIRNYVSVKFVKAEPCKAWKKYGEHDVGADGYKIYYQNKDKYVSWCPKKEFEKQYLQLEEDNKITQKDVDNFITKTEAIKMGDKTTVVQATCKNGFTITDGSACVDAKNFDMEIGKQCCMEHIKDKIWGYLGFLLQSARKGFNDK	437897	Megamonas funiformis	Bacillota
A0A9E2FNR6	MEKVMIEQEIQAKGLTAPRITPADLQANIVDCYYFTAEDGAKGALEQYTQLCGYHDCLRLLTFCVLVLKNGFTVTGESACASPENFDPEIGRKIARQNAEQKIWPLMGYELKQRLSLE	1913989	Gammaproteobacteria bacterium	Pseudomonadota
A0A9E2UPF3	MAQFFLGVKIVEAWPEMQGDIPGYGVKYEDDHVSWRPKEAFERAFFPMGEDPSKVNPVMVDSFLGTAEARNLEDGKTTLVKSKMLTGFTQYETASCVDPANYDEVVGREIALNRIKNTIWKCLGFVVQWGRFGLKQ	1977087	Pseudomonadota bacterium	Pseudomonadota
A0A9E4KC13	MTEMTDEQLEKAIEDQPHEKVTKEGIDARIADVSYTVLQDSTVTICNIVLDNGFSVRGESACVDPRNFNMQVGREIAYRDAFNKLWQLEGYLLVERIYKSH	2792791	Candidatus Thiodiazotropha taylori	Pseudomonadota
A0A9E7E4N0	MNDQQIEKEIVEKGKTAQRVTPDHIESIILAETYFTAADGAIATGDDYHDSLALLTFCVLTLQNGFTVTGESACASPENFDAEIGRKIARQNAVNKIWMLEGYLLKQKLSEQ	2946099	Escherichia phage vB_EcoP-611R6	Uroviricota
A0A9E7IFN4	MKNRTGIKLNPEILKSHIAEVIYEDREVGGHRVITCHLKMDNGFVVWGKDSSTSIDPKNFDEELGKKLAYDKTFSQLWELEAYRAMVVQDFIGKTTEEPSIKLENYIEESKTIQVSGDLDYQKGVATVYSIRSIKRSKFGLLDYISICLYKTDNKKHDDINNSKEIQKAKDFIRSYMNHTEINSQFVIHIAKLCWAARSAVVDTTPSWEDSKETDRQDMCETVKKLLLSPSDYQPKDNLLKLFWAIVSQFR	2945939	Klebsiella phage T751	Uroviricota
A0A9E7J652	MNDQQIEKEIVEKGKTAQRVTPDHIESIILAETYFTAADGAIATGDDYHDSLALLTFCVLTLQNGFTVTGESACASPENFDAEIGRKIARQNAVNKIWMLEGYLLKQKLSEQ	2946100	Escherichia phage vB_EcoP-683R2	Uroviricota
A0A9E7LHJ0	MKNRTGIKLNPEILKSHIAEVIYEDREVGGHRVITCHLKMDNGFVVWGKDSSTSIDPKNFDEELGKKLAYDKTFSQLWELEAYRAMVVQDFIGKTTEEPSIKLENYIEESKTIQVSGDLDYQKGVATVYSIRSIKRSKFGLLDYISICLYKTDNKKHDDINNSKEIQKAKDFIRSYMNHTEINSQFVIHIAKLCWAARSAVVDTTPSWEDSKETDRQDMCETVKKLLLSPSDYQPKDNLLKLFWAIVSQFR	2945908	Klebsiella phage T765	Uroviricota
A0A9E7NLV0	MSEHKVTQELVESKVKSEQYVVVPSTTLTFCVLTLENGFTVTGESACVDPENFDKAVGEHWAKVDAMKKVWPLEAYLMKQKLYEAELEKERTFLAMAVRGEAQRSETKQAEHNAVYEG	2961842	Vibrio phage vB_VpP_AC2	Uroviricota
A0A9E7PG43	MTKLELNDFQKGLLKHISKESYQKVGEKTTIAVITIHNGFEIVGHSGCVDPANFNFEIGKHYALVDALTQLGKYLGFHVQEVKHQAKVTIEGVKQFAKEAGMSEDEIEEYITQLEAEVAKSLEQYK	2951249	Bacillus phage vB_BanS-Thrax1	Uroviricota
A0A9E7PGZ6	MNLELNDFQKDLMETSVKHVEYLKLGQKTTVAFITVKNGFEIVGTSGCVNPKDFNFEIGKHFALVDALTQLGKFQGYHRQELNSWAESVRQHGLNVSIPIKAEDKKKTAQKIADEITSELKKMNRKEGI	2951250	Bacillus phage vB_BanS-Thrax2	Uroviricota
A0A9E7PIG9	MKLELNDFQKGLLKHISKESYQKVGEKTTIAVITIHNGFEIVGHSGCVDPANFNFEIGKHYALVDALTQLGKYLGFHVQEVKHQAKVTIEGVKQFAKEAGMSEDEIEEYISQLEAEVAKSLEQYK	2951251	Bacillus phage vB_BanS-Thrax3	Uroviricota
A0A9E7PLA3	MSEHKVTQELVESKVKSEQYVVVPGTTLTFCVLTLENGFTVTGESACVDPENFDKAVGEHWAKVDAMKKVWPLEAYLMKQKLHEAELEKERTFLAMAVRGEAQRSETKQAEHNAVYEG	2961843	Vibrio phage vB_VpaP_1701	Uroviricota
A0A9E7QNM8	MKVNPQDVKNMIVEESFTILPNGLTTVCQLTLVNGWTVTGQSSCVDPDEFDAEIGIEIARRNAEDEVWKFAGYELMQKLHKQNMGPKERLKLELDELKARQESLYSFLRSDAAASVHAYMVSLLVQQKDVQNNLIEILEERLQQWQD	2969610	Pseudomonas phage vB_PaeP_FBPa1	Uroviricota
A0A9E7TF37	MNLELSEFHSKLLKESVKHIEYLKLGQKTTVAFVTAKNGFEITGTSGCVNPTDFNFEIGKHFALVDALNQLGKLQGYYNQHMNHMLETIKEHGLKLPVLDEKDKVDVPKEVLKGLKRQYRE	2951252	Bacillus phage vB_BanS-Thrax4	Uroviricota
A0A9E7U2V3	MATVSKEAIEAKIKSVYYFNGADAVKSAFVDPSAIPADDLANLGLVTHCIIILENGFKVEGVSACVDPTIYDEQKGRQYAYENAFNKIWELEGYLLRQALHEKEETAKALASFAENNTCDGGGCTI	2972467	Escherichia phage vB_EcoM_PD205	Uroviricota
A0A9E8K494	MGNREGIKLTPELLKSHIAEVIYEDREVGGHRVITCHFKMDNGFVVWGKNSSTSVDPANFDEEMGKQLAYEKTFSQLWELEAYRAMVEKQIIDVSAEDAKINIDEYVSEREAIHEMGGSEFLKGKGQSIVFRHPKDPSRGFRVEFVRTDNERYNERRNGEARSLVEAYLRSFMTSEELNSELVLRLAKTCNAASGDYPWCDLSEDKRQAACDRVKKFLLDPKAQPGDSVGALYRAIVVSYL	2982876	Salmonella phage vB_Hercules_SET	Uroviricota
A0A9E8YXM3	MTTVSKSSIEAKIRGVYFINAGEAIKTSNGGYTERDLTELKLVTICIIIMENGFKVEGTSACVDPSRYNEAIGRKEAYDNAFEKIWEKEGYLLKQKMFEENQK	2996116	Klebsiella phage VB_KpP_HS106	Uroviricota
A0A9E9BWI4	MSNTTDVDMENEINDLGLNAPRVTLAAIEELMENVTYEFTVFGTTTYCHAFYKGFSLATEFTACVDPDNFNPKLGRKYAKIKTEQSAKDKLFELEGWRLKCHQLGM	2996182	Alteromonas phage vB_AmeP_PT11-V19	Uroviricota
A0A9E9BWP3	MSERINELLEASPAPRVTEHQVGNEAVTGEYIVRGCLTICILTLKNGFTVVGTSSCAAPENFNEEIGRHFALKDAERQVWPLLGFRLKDKLHAEQEANDLVSGLNEGDCEGCKI	2996065	Erwinia phage Fifi067	Uroviricota
A0A9E9FW73	MSDKDIESEIQAKGLAAPRVTPDHIESIILAETYFTAADGAIATGDDYHDSLALLTFCVLTLQNGFTVTGESACASQENFDAEIGRKIARENAVDKIWMLEGYLLKQRLSEVNNG	3003234	Salmonella phage INT55	Uroviricota
A0A9E9FWB9	MSDKDIESEIQAKGLAAPRVTPDHIESIILAETYFTAADGAIATGDDYHDSLALLTFCVLTLQNGFTVTGESACASQENFDAEIGRKIARENAVDKIWMLEGYLLKQRLSEVNNG	3003235	Salmonella phage INT59	Uroviricota
A0A9E9FXI7	MATVSKESIEAKIKSVYYFNGADAVKSAFVNPSALPADDLTNLGLVTYCIIILENDFKVEGVSACVDPAIYDEQKGRQYAYENAFNKIWELEGYLLRQALHEKEETAKALASFAENNTCDGGGCTI	3003230	Escherichia phage E20	Uroviricota
A0A9P0VPU8	MKKQNKVEFAHVQALIASLSFKFERVGETTVTGCWAFLPNGFQVGYGESACVDPNEYKQADGEKYAKERCVVNATNKLWELEGYLLKVTGSTSDNHVCGNAELTPKDRLVIEIRDLREKLGKLVEFKEQEKPDFICHNSWNLMGEQIKVMKHCIEVLEVRFNLFK	2963178	Vibrio phage 22O28-1	Uroviricota
A0A9P0Y8X5	MKKQNKVAFAHIQTLTASLEFKFERVGETTVTGCWAFLPNGFQVGYGESACVDPNEYKQADGEKYAKERCVVNATNKLWELEGYLLKVTGSTSDNHACGNAELTPKDRLVIEIRDLRERLGKLVAFKEKEKPDFVCHNSWNLMGEQIKVMKHLIEILEVRLNLFK	2963199	Vibrio phage 434O48-1	Uroviricota
A0A9P0Y9W9	MKKQNKVAFAHVQALIASLSFKFERVGETTVTGCWAFLPNGFQVGYGESACVDPNEYKQADGEKYAKERCVVNATNKLWELEGYLLKVTGSTSDNHTCGNKE	2963197	Vibrio phage 417E50-1	Uroviricota
A0A9P0YBL1	MNRITEEHIDSIIEGAYYFNMAKAVENEAVLIPEDHLKALSTTTVCALVLSNGFTITGKSACVDPNTFNEELGKKYAYEQAVDKVWELEGYLLKQNLHEKAQSQEMLKEFLQDDNCEGGGCKI	2898832	Escherichia phage vB_Eco_AL25	Uroviricota
A0A9P1JTF7	MLNEAALSAALDACPGERVTLEYMLSRIVSKDFTVLPDSTVTICNITLDNGYSVRGESACVDPANFNREIGQHYAEKQAMDKLWPLFGFLLAEKRSRAA	1064539	Azospirillum baldaniorum	Pseudomonadota
A0A9P1RAQ2	MTPDEQQIETKIASLGLTAPRITPQRIDSLVESLTFDIHHIPGTTTILASAFLPSGFHVVTGSSAAVSPSNFRYDLGVEIATKKARELAREKLWELEGYMLKQTVHQLRGVNAADALDEIRATLEKRCGAVSGDASACACPGGPCSEAIAIGRGGV	287	Pseudomonas aeruginosa	Pseudomonadota
A0A9P1V0L2	MSDKDIEKEIQRKGLTAPRITPEHIERVQVAGQYHRFPGTTVIICCITLENGYTVTGESACASPENFDEEIGRRIAMDNAIHKIWGLEGYLLRQKLHEQSPRALSSGQTSGKAV	630	Yersinia enterocolitica	Pseudomonadota
A0A9P2BFI7	MYERFEQDLLDHWVKSQESARVGQKTTVVCLQMNNGFEVVGQSACVNPDEYDYELGVYYATKDALKRIADIVAYLEHEGTF	339854	Bacillus thuringiensis serovar israelensis ATCC 35646	Bacillota
A0A9P2D3N4	MKNTVTQEQVDKIFAKSKKEVSTIFNKCTVVSCQLPNGFIIVEHSACVDPQNYDYYMGAKICEERIKNQIWHLEGYRLQCELYEQ	527026	Bacillus thuringiensis serovar sotto str. T04001	Bacillota
A0A9P2IRS5	MNDQQIEKEIVEKGKTAPRVTPDHIEGIIAQEAYFTAEDGAFGKAIKAKHTGGEVNYQPHESLSLLTFCVLVLRNGFTVTGESSCASPENFDAEIGRKIARQNAVNKIWMLEGYLLKQKLSEQ	624	Shigella sonnei	Pseudomonadota
A0A9P2IRW4	MNDQQIEKEIVEKGKTAPRVTPDHIEGIIAQEAYFTAEDGAFGKAIKAKHTGGEVNYQSHESLSLLTFCVLVLRNGFTVTGESACASQENFDAEIGRKIARQNAVNKIWMLEGYLLKQKLSEQ	624	Shigella sonnei	Pseudomonadota
A0A9P2QM33	MSEEQIEKQIQAKGLNAPRITPDQLDSKIKNVYYHSPLANADPKQAMDEKTYQVLRCLTFCTIVLENGFTVTGESACVSPENFDPFIGQEVAYKNAREKIWQLEGYLLKEKLYQADLDKQF	470	Acinetobacter baumannii	Pseudomonadota
A0A9P2R5Q2	MTKDVTEQELVEKSEAPRVTKSQIDALMERVTYTVEQCPGVTTSTFVHAFLDGKFFLASGFSACVNAENFDAEIGERIARSNAEKSAENKLWELEGYRLFATNF	470	Acinetobacter baumannii	Pseudomonadota
A0A9P2U8T6	MNEQEIEQRLQELQRTAPRLSPEQIDEKIVKKAFHVLGGKLTICVLTLKNGFEIVGESACAHPDNFVQELGEQAAFENARRQIWKLEGYLLCQKLYEQALEDGKTFLDRLYEELAQQVERRDKLHAFMLKGKPDDVTEVEWFQMADQLDVLADYVDILETRIAIHTKSDEEEE	1398973	Acinetobacter baumannii UH5307	Pseudomonadota
A0A9P2UQD6	MIKEVTEQELAEKSVAPRVTKAQIDSLMERVTYTVEQRPGGTTSTFVHAFLDGKFFLATGFSACVNAENFDAEIGERMARGNAEKSAENKLWELEGYRLFATNY	1310646	Acinetobacter baumannii 1462234	Pseudomonadota
A0A9P2X817	MIKEVTEQELAEKSVAPRVTKAQIDSLMERVTYTVEQRPGGTTSTFVHAFLDGKFFLATGFSACVNAENFDAEIGERMARGNAEKSAENKLWELEGYRLFATNY	1398973	Acinetobacter baumannii UH5307	Pseudomonadota
A0A9P3RPJ4	MTDMDIENEIVAKGKTAARVTPERIEAVISGEFYFTGADGYRSSPLWLKQEEPEPAPQSLELLTFCVLVLENGYTVTGESACASPENFDPEIGRKIARQNAIAKIWPLEGYLLKQQLHEVK	1296536	Enterobacter hormaechei subsp. xiangfangensis	Pseudomonadota
A0A9Q1NE87	MIKEVTEQELAEKSVAPRVTKAQIDSLMERVTYTVEQRPGGTTSTFVHAFLDGKFFLATGFSACVNAENFDAEIGERMARGNAEKSAENKLWELEGYRLFATNY	1310903	Acinetobacter baumannii 45002_9	Pseudomonadota
A0A9Q1NNI6	MTKEVTEQELAEKSVAPRVTKAQIDAMMDRVTYTVEQRPGGTTSTFVHAFLDGKFFLATGFSACVNAENFDAEMGERIARSNAEKSAENKLWELEGYRLFATNF	1310903	Acinetobacter baumannii 45002_9	Pseudomonadota
A0A9Q1S113	MNEQEIEQRLQELQRTAPRLSPEQIDEKIVKKAFHVLGGKLTICVLTLKNGFEIVGESACAHPDNFVQELGEQAAFENARRQIWKLEGYLLCQKLYEQALEDGKTFLDRLYEELAQQVERRDKLHAFMLKGKPDDVTEVEWFQMADQLDVLADYVDILETRIAIHTKSDEEEE	1310903	Acinetobacter baumannii 45002_9	Pseudomonadota
A0A9Q1S2U7	MSEEQIEKQIQAKGLNAPRITPDQLDSKIKNVYYHSPLANVDPKQAMDEKTYQALRCLTFCTIVLENGFTVTGESACVAPENFDPFIGQEVAYKNAREKIWQLEGYLLKEKLYQADLDKQF	1310903	Acinetobacter baumannii 45002_9	Pseudomonadota
A0A9Q2BEG6	MTDMDIEKEIVAKGKTAARITPERIESVILEEHYFTAYDGIRAANMGVNAAWTAHPSTDLLTFCVIVLENGYTVTGESACASPENFDPEIGRKIARQNAIAKIWPLEGYLLKQQLHEVK	1296536	Enterobacter hormaechei subsp. xiangfangensis	Pseudomonadota
A0A9Q2RYA0	MSRDIERHPRLTQADIDALVQTVSYHRDQTLTVAIVHLTNGAVVTGESNVIHPINYDREIGAKIAFDNAKAKIWQLEGYAIKTRGK	505252	Marivita cryptomonadis	Pseudomonadota
A0A9Q2ZTY2	MTDMDIENEIVAKGKTAARVTPERIEAVISGEFYFTGADGYRISPLWLKQEEPEPAPQSLELLTFCVLVLENGYTVTGESACASPENFDPEIGRKIARQNAIAKIWPLEGYLLKQQLHEVK	1812934	Enterobacter hormaechei subsp. hoffmannii	Pseudomonadota
A0A9Q3R3S0	MTDKDIEKEIQAKGKTAARITPDHIEGVIASEHYFTAKDGVIGVHAPTAKRYPEDSELPESLGILTFCVLVLSNGFTVTGESACASPENFDAEIGRKIARQNAVNKIWMLEGYLLKQKLSEE	587	Providencia rettgeri	Pseudomonadota
A0A9Q4UI12	MTDMEIEKEIVAKGKTAARVTPERIQSVIRAEHYFTAFDGRSGALASGTYAGKEVPVASDADLESLKLLTFCVLVLENGFVVTGESACASPENFDPEIGRKIARQNAVAKIWPLEGYLLKQRFNEAKQ	573	Klebsiella pneumoniae	Pseudomonadota
A0A9Q5VJ10	MKNTITQEDINSILEKTHWTVEEFHGKCTVVVAKLPNGFILTESSACVDPANYDVNIGIECCKDRIVNKIWELEGYRLQCELSK	1890302	Bacillus wiedmannii	Bacillota
A0A9Q6K8J7	MKNKLTIDDIKGVIVNEQYVVNGTLTICVLTLKNGYKVTGESACLDVANFDVEIGESVAHAKAVSKIWELEGYLLAQKRYEEANNVKS	731	Histophilus somni	Pseudomonadota
A0A9Q6YWE6	MSNEKQIEQEIQDKGLNAPRLTPDFIDSVIVGETYTNLPDGRTVICQLTLKNGFTVDGKSACVSKDNFNQEIGNKIARQNAREKIWELEGYLLKQKLYQAELNK	106648	Acinetobacter bereziniae	Pseudomonadota
A0A9Q7E483	MIGVSAWHISGDYLVVENPLLDYRVTNNETYSHKTDRIPNGAVVILVQEEPETVEQQIEQEIQSKNLNAPRLTPDHIDSKIKAVEYILPRDVCKRDNGVEVFDAQLPLQTLTFCVLTLENGFTVTGESACASLENFDPEIGRNIAYKNAREKIWQLEGYLLKEKLNHKIKIQEYFASQGVDAGKLQDSPIVSELPELEIKYSDAVKSTDPTNDNQACVSGSVGECIHRTKLLNNRENAYLLTQLLSLPNINNDLRKKAETKMTALLDELI	106648	Acinetobacter bereziniae	Pseudomonadota
A0A9Q7XD25	MSDQAIEQEIVAKGLTAPRVTPADIEVNIGSELCFTVGRAADALNVPVSESCRLLTICVLTLRNGFTVTGESACASPENFDAEIGRKIARQNAVNKIWPLMGYALKQQLHDAA	164546	Cupriavidus taiwanensis	Pseudomonadota
A0A9Q8AD07	MVLRNGFTVTGESACASPENFDPEIGRKIARENAVNKIWMLEGYLLKQRLSEK	573	Klebsiella pneumoniae	Pseudomonadota
A0A9Q8LQ09	MTERVTQEHLESIITDKKFHRLSETLTVCALTLRNGFTVTGESACVSPATYNQEIGERIAFENAFNKLWQLEGYVLKNKLAGF	758	Rodentibacter pneumotropicus	Pseudomonadota
A0A9W3JEL2	MKNTVTQEQVDKIFAKSKKEVSTIFNKCTVVSCQLPNGFIIVEHSACVDPQNYDYYMGAKICEERIKNQIWHLEGYRLQCELYEQ	1218175	Bacillus thuringiensis HD-771	Bacillota
A0A9W3JPP2	MKNKITQEDINAILDKTQWTVEEFHGKCTVVVAKLPNGFILTESSACVDPTNYDVNIGIECCKERIVDKIWHLEGYRLQCELAK	1217737	Bacillus thuringiensis HD-789	Bacillota
A0A9W3JVA8	MEGLMYERFEQDLLDHWVKSQESARVGQKTTVVCLQMNNGFEVVGQSACVNPDEYDYELGVYYATKDALKRIADIVAYLEHEGTF	1217737	Bacillus thuringiensis HD-789	Bacillota
A0A9W3PDR9	MKNTVTQEQVDKIFAKSKKEVSIIFNKCTVVSCQLPNGFIIVEHSACVDPQNYDYYMGAKICEERIKNQIWHLEGYRLQCELYEQ	529122	Bacillus thuringiensis YBT-1518	Bacillota
A0A9W3QVU2	MEGLRYERFEQNLLDHWVKRKESAKVGLKTTVVCLQMNNGFEVVGQSACMNPDEYDYELGVYYATKDALKRIADIVAYIEHEGTF	180850	Bacillus thuringiensis serovar indiana	Bacillota
A0A9W4EVB5	MNKITLEHINNILDNTKFEVDEKHGKLTIVTALLPNGFTVTESSGCVDPVNYDKNIGIGICKRKITDKIWYLEGYCLQQKLYEKGEK	1442	Bacillus thuringiensis serovar tolworthi	Bacillota
A0A9W5E7Z8	MKNKVTQEDINVILDKIKWTVEEFYGKCTVVVAKLPNGFILTESSACIDPANYDVNIGIECCKDRIIDKIWHLEGYRLQCELAK	1301086	Bacillus sp. GeD10	Bacillota
A0A9W5RBF3	MKNKITQEDIDSIVERTQWTVEEFHGKCTVVVAQLPNGFILTESSACVDPANYDVNIGMECCKKRIIDKIWLLEGYRLQCQISEPTKIQINLNGRKLAEEMYPNTLEVLKKERLISE	1053242	Bacillus cereus VD184	Bacillota
A0A9W5RUA5	MTKDVTEQELVEKSVAPRVTKSQIDALMERVTYTVEQCPGGSTSTFIHAFLDGKFFLASGFSACVNAENFDAEIGERMARGNAEKNAENKLWELEGYRLFASKF	1310759	Acinetobacter baumannii 573719	Pseudomonadota
A0A9W5VAE5	MNKITLEHINNILDNTKFEVDEKHGKLTIVTALLPNGFTVTESSGCVDPVNYDKNIGIGICKRKITDKIWYLEGYCLQQKLYEKGEK	1053243	Bacillus cereus VD196	Bacillota
A0A9W5W2X3	MSEEQIEQQIQEKGLTAPRITPSHIDSKVKQVYYHSPLAAIDPKQAMDEKTYQTLRCLTFCTIVMENGFTVTGESACASPENFDPFIGKEIAYKNAREKIWQLEGYLLKEKLYQADLDKQF	1310759	Acinetobacter baumannii 573719	Pseudomonadota
A0A9W5W5J6	MTKPVTEQELAEKAVAPRVTKADIDALMARVTYTVEQRPGGTTSTFVHAFLDGKFFLATGFSACVNAENFNADIGERMARGNAEKHAENKLWELEGYRLFADQFYKNEKYCSDERSCVNCFADQYSTETQGECLDAPKSENSEETQAVQGTGINSYADHYSLIEKGNFLLKVLEAPASKDIISLAETKLQAILNKF	1310759	Acinetobacter baumannii 573719	Pseudomonadota
A0A9W7NRR3	MEGLRYERFEQNLLDHWVKRKESAKVGLKTTVVCLQMNNGFEVVGQSACMNPDEYDYELGVYYATKDALKRIADIVAYIEHEGTF	2217827	Bacillus sp. BF2-3	Bacillota
A0A9X0ZW23	MTLFLKREDLVARIADTRYHRVEGTTATVCTVILHSGFVVIGKSACITPDIFDEAKGREFAYEDALKNLLDLEAYRVKENAHDAQQKES	90367	Neisseria elongata subsp. nitroreducens	Pseudomonadota
A0A9X1MU65	MVVPKVERKTIDDLVASLSYQTHHFPGTTLTIAVALMPDGFMVSSGFSATAHPGLFDEETGRKVAIAKAQRNETEALWQFEGYRLKSQLALGKHDDR	2897391	Limnobaculum eriocheiris	Pseudomonadota
A0A9X2HSB5	MNTDGLTATEVECAAGRTAPRVSLDDIKANIAGEFFNTADQMFPGAPVLPGMDLLTICILVLQNGFTIIGKSAPASRDNFDPVLGQKLAYEDAVRQVWPLMGYALRDRLHAATMPEVGDLDPTEQPTD	2949094	Sphingomonas liriopis	Pseudomonadota
A0A9X2MHE7	MKGLDEVLRDVDGDLVEAWHKFQPDLVFEREFATNEYKKAEKAIHLDYGNLIIMSVKLQNGYILVEHSICMDPEKSDVNKGIEICKEKILSKLLEIYRPVEIKDPKKLKKFSIKAK	1347392	Anaerosalibacter massiliensis	Bacillota
A0A9X3QJL8	MIKDVTEQELAEKSVAPRVTKAQIDSLMERVTYTVEQRPGGTTSTFVHAFLDGKFFLAMGFSACVNAENFDAEIGERMARGNAEKNAENKLWELEGYRLFASNF	2919381	Acinetobacter sp. AOR18_HL	Pseudomonadota
A0A9X4SHE6	MNKLTREFLEEQITKVEYQHLPDSTTVLCIIWLKSGFVVTGESACIEPAVFCWGTGGQIAYEKAFDKLWELFGFYVKQKAFEEQQ	256731	Volucribacter amazonae	Pseudomonadota
A0A9X4WYT0	MEGLRYERFEQNLLDHWVKRKESAKVGLKTTVVCLQMNNGFEVVGQSACMNPDEYDYELGVYYATKDALKRIADIVAYIEHEGTF	1428	Bacillus thuringiensis	Bacillota
A0A9X5GDS1	MKNKITQEDINAILDKTQWTVEEFHGKCTVVVAKLPNGFILTESSACVDPTNYDVNIGIECCKERIVDKIWHLEGYRLQCELAK	1430	Bacillus thuringiensis serovar israelensis	Bacillota
A0A9X5PP22	MTLFLKREDLVARIADTRYHRVEGTTATVCTVILHSGFVVIGKSACITPDIFDEAKGREFAYEDALKNLLDLEAYRVKENAHDAQEKES	1739539	Neisseria sp. HMSC075C10	Pseudomonadota
A0A9X5R7S5	MPNTENQTELEIQNKGLDAPRLAPNNIDAKIKSEEFHLLPHNITVCILVLENGYKVTGLNHASVSPENFDAEMGRNLAYQDARRKIWELEGYLLKEKLYQAQLDSQF	48296	Acinetobacter pittii	Pseudomonadota
A0A9X5S7H6	MSLKITPQEIENKIDKADYHRVGETTAIVCSLTLKSGFVVIGKAACLSHDIFDEQMGCELAYQDAIRHLWELEAYRLKENAVMQKVEV	1715190	Neisseria sp. HMSC070A01	Pseudomonadota
A0A9X5YJ57	MEGLRYERFEQNLLDHWVKRKESAKVGLKTTVVCLQMNNGFEVVGQSACMNPDEYDYELGVYYATKDALKRIADIVAYIEHEGTF	1715069	Bacillus sp. HMSC036E02	Bacillota
A0A9X5ZEB6	MKNTITQEDINSILEKTHWTVEEFHGKCTVVVAKLPNGFILTESSACVDPANYDVNIGIECCKERIVNKIWELEGYRLQCELSK	1396	Bacillus cereus	Bacillota
A0A9X6EX03	MKNKITQEDINAILDKTQWTVEEFHGKCTVVVAKLPNGFILTESSACVDPTNYDVNIGIECCKERIVDKIWHLEGYRLQCELAK	257986	Bacillus thuringiensis serovar novosibirsk	Bacillota
A0A9X6F3Z7	MEGLMYERFEQDLLDHWVKSQESARVGQKTTVVCLQMNNGFEVVGQSACVNPDEYDYELGVYYATKDALKRIADIVAYLEHEGTF	257986	Bacillus thuringiensis serovar novosibirsk	Bacillota
A0A9X6FHW0	MNKITLEHINNILDNTKFEVDEKHGKLTIVTALLPNGFTVTESSGCVDPVNYDKNIGIGICKRKITDKIWYLEGYCLQQKLYEKGEK	475791	Bacillus thuringiensis serovar subtoxicus	Bacillota
A0A9X6IQ40	MNKITLEHINNILDKTKFEVDEKHRKLTIVTALLPNGFTVTESSGCVDPINYDKNIGIEICKRKITDKIWYLEGYCLQQRLYEKGDK	44162	Bacillus thuringiensis serovar thompsoni	Bacillota
A0A9X6LUP1	MKNIVTQEQVDQIFAKSKKEFSTIFNKCTVVSCQLPNGFIIIEHSACVDPQNYDYYMGAKICEERIKNQIWHLEGYRLQCKLHEQKLD	132266	Bacillus thuringiensis serovar higo	Bacillota
A0A9X6M7E4	MKNKITQEDINAILDKTQWTVEEFHGKCTVVVAKLPNGFILTESSACVDPTNYDVNIGIKCCKERIVDKIWHLEGYRLQCELAK	180896	Bacillus thuringiensis serovar zhaodongensis	Bacillota
A0A9X6MVZ6	MKNKVTQEDINVILDKIKWTVEEFYGKCTVVVAKLPNGFILTESSACIDPANYDVNIGIECCKDRIIDKIWHLEGYRLQCELAK	79672	Bacillus thuringiensis serovar medellin	Bacillota
A0A9X6QCQ0	MNKITLKHINNILDNTKFEVDEKHGKLTIVTALLPNGFTVTESSGCVDPVNYDKNIGIGICKRKITDKIWYLEGYCLQQKLYEKGEK	180863	Bacillus thuringiensis serovar pirenaica	Bacillota
A0A9X6QP05	MEGLRYERFEQNLLDHWVKRKESAKVGLKTTVVCLQMNNGFEVVGQSTCMNPDEYDYELGVYYATKDALKRIADIVAYIEHEGTF	180866	Bacillus thuringiensis serovar iberica	Bacillota
A0A9X6R119	MEGLRYERFEQNLLDHWVKRKESAKVGLKTTVVCLQMNNGFEVVGQSACMNPDEYDYELGVYYATKDALKRIADIVAYIEHEGTF	56955	Bacillus thuringiensis serovar jegathesan	Bacillota
A0A9X7BAI7	MEGLRYERFEQNLLDHWVKRKESAKVGLKTTVVCLQMNNGFEVVGQSACMNPDEYDYELGVYYATKDALKRIADIVAYIEHEGTF	1396	Bacillus cereus	Bacillota
A0A9X7IGD2	MNKITLEHINNILDNTKFEVDEKHGKLTIVTALLPNGFTVTESSGCVDPVNYDKNIGIGICKRKITDKIWYLEGYCLQQKLYEKGDK	1428	Bacillus thuringiensis	Bacillota
A0A9X7ITF9	MTDMDIEKEIVAKGKTAARVTPERIEAVISGEFYFTGADGYRSSPLWLKQEEPEPAPQSLELLAFCVLLLENGFTVTGESVCASPENFDPEIGRKIARQNAIAKIWPLEGYLLKQQLHEVK	28141	Cronobacter sakazakii	Pseudomonadota
A0A9X7QBT8	MEGLRYERFEQNLLDHWVKRKESAKVGLKTTVVCLQMNNGFEVVGQSACMNPDEYDYELGVYYATKDALKRIADIVAYIEHEGTF	2080759	Bacillus sp. DU-106	Bacillota
A0A9X8BYW5	MEGLMYERFEQDLLDHWVKSQESARVGQKTTVVCLQMNNGFEVVGQSACVNPDEYDYELGVYYATKDALKRIADIVAYLEHEGTF	2184001	Bacillus sp. AG102	Bacillota
A0A9X8GAS1	MKNKITQEDINAILDKTQWTVEEFHGKCTVVVAKLPNGFILTESSACVDPTNYDVNIGIECCKERIVDKIWHLEGYRLQCELAK	2184001	Bacillus sp. AG102	Bacillota
A0A9X8IQB2	MNKITLEHINNILDNTKFEVDEKHGKLTIVTALLPNGFTVTESSGCVDPVNYDKNIGIGICKRKITDKIWYLEGYCLQQKLYEKGEK	2499077	Bacillus sp. VKPM B-3276	Bacillota
A0A9X8VYV5	MTERVTQEHLESIITDKKFHRLSETLTVCVLTLRNGFTVTGESACVSPATYNQEIGERIAFENAFNKLWQLEGYVLKNKLAGF	1796644	Rodentibacter caecimuris	Pseudomonadota
A0A9X8X597	MKNTVTQEDINNIMENSHFFITTVFEKCTVVICQLPSGFIITESSACVDKVNYDAELGEKICRERIKNKVWELEGYKLQCELSK	2026186	Bacillus paranthracis	Bacillota
A0A9X8YXV7	MTERVTQEHLESIITDKKFHRLSETLTVCALTLRNGFTVTGESACVSPATYNQEIGERIAFENAFNKLWQLEGYVLKNKLAGF	1796644	Rodentibacter caecimuris	Pseudomonadota
A0A9X9E5I0	MATENKITKEHLESLIDSAIAETWIVWGKEMSVSYMLECGFTVTGRAACVDPKNFDPELGKKYCRENAIEQLWQLEGYRLQWDLYHDGVLPRYGGYTPIEAESKL	2928836	Leptolyngbya phage Lbo240-yong1	Uroviricota
A0A9X9HRL7	MSEHKVTQELVESKVKAEQYVVVPGTTLTFCVLTLENGFTVTGESACVDPENFDKAVGEHWAKVDAMKKVWPLEAYLLKQKLYEAELEKERTFLAMAVRGEAQRSETKQAEHNAVYEG	2950471	Vibrio phage vB_VpaP_M83	Uroviricota
A0A9X9HRP5	MSEHKVTQELVESKVKAEQYVVVPGTTLTFCVLTLENGFTVTGESACVDPENFDKAVGEHWAKVDAMKKVWPLEAYLLKQKLYEAELEKERTFLAMAVRGEAQRSETKQAEHNAVYEG	2950472	Vibrio phage vB_VpaP_M9	Uroviricota
A0A9X9HRV8	MSEHKVTQELVESKVKAEQYVVVPGTTLTFCVLTLENGFTVTGESACVDPENFDKAVGEHWAKVDAMKKVWPLEAYLLKQKLYEAELEKERTFLAMAVRGEAQRSETKQAEHNAVYEG	2950469	Vibrio phage vB_VpaP_C2	Uroviricota
A0A9X9HVU2	MSLKITPQEIENKIDKADYHRVGETTAIVCSLTLKSGFVVIGKAACFSHDIFDEQMGCELAYQDAIRHLCELEAYRLKENAVMQKVEV	28449	Neisseria subflava	Pseudomonadota
A0A9X9HYN0	MSLKITPQEIENKIDKADYHRVGETTAIVCSLTLKSGFVVIGKAACFSHDIFDEQMGCELAYQDAIRHLWELEAYRLKENAVMQKVEV	28449	Neisseria subflava	Pseudomonadota
A0A9X9JR77	MEHVLSDDELMKDDVDDEVMMQDFKDGGAEYPTTEASYISSLMRNIVYSTHRVPNTTTVVATATLNLNGHTFTLTSASTACADPRNFNEEKGTYYALQKATKAAREKLWEFEGYLLFKRLAEEQKGE	2981567	Alteromonas phage vB_AemP_PT15-A5	Uroviricota
A0A9X9JVP7	MKVNPQDVKNMIVEESFTILPNGLTTVCQLTLVNGWTVTGQSSCVDPDEFDAEIGIEIARRNAEDEVWKFAGYELMQKLHKRRMGAKERLKLELQELRERQERLFNLLHTDAAVDIPEYAYSLLEQQETAQRNLIDILEERLKQWRD	2951360	Pseudomonas phage vB_PaeP_4034	Uroviricota
A0A9X9JX15	MKVNPQDVKNMIVEESFTILPNGLTTVCQLTLVNGWTVTGQSSCVDPDEFDAEIGIEIARRNAEDEVWKFAGYELMQKLHKRRMGAKERLKLELQELRERQERLFNLLHTDAAVDIPEYAYSLLEQQETAQRNLIDILEERLKQWRD	2951359	Pseudomonas phage vB_PaeP_4032	Uroviricota
A0A9X9JZL4	MGNREGIKLTPELLKSHIAEVIYEDREVGGHRVITCHFKMDNGFVVWGKNSSTSVDPANFDEEIGKQLAYEKTFSQLWELEAYRAMVEKQIIDVSAEDAKINIDEYVSEREAIHEMGGSEFLKGQGQSIVFRHPKDPSRGFRVEFVRTDNERYNERRNGEARSLVEAYLRSFMTSEDLNSELVLRLAKTCNAASGDYPWCDLSEDKRQAACDRVKKFLLDPKAQPGDSVGALYRAIVVSYL	2985604	Salmonella phage Guerrero	Uroviricota
A0A9X9N068	MSEHKVTQELVESKVKAEQYVVVPGTTLTFCVLTLENGFTVTGESACVDPENFDKAVGEHWAKVDAMKKVWPLEAYLLKQKLYEAELEKERTFLAMAVRGEAQRSETKQAEHNAVYEG	2950470	Vibrio phage vB_VpaP_M3	Uroviricota
A0A9X9P2M5	MKVNPQDVKNMIVEESFTILPNGLTTVCQLTLVNGWTVTGQSSCVDPDEFDAEIGIEIARRNAEDEVWKFAGYELMQKLHKRRMGAKERLKLELQELRERQERLFNLLHTDAAVDIPEYAYSLLEQQETAQRNLIDILEERLKQWRD	2951358	Pseudomonas phage vB_PaeP_4029	Uroviricota
A0A9Y0ZSN4	MKVNPQDVKNMIVEESFTVLPSGLTTVCQLTLVNGWTVTGQSACVDPNEFDAEIGKEVARRNAEDEVWKFAGYELMQKLHKLKMGPKERLKLELQELRERQERLFHLLHTDAAVDIPEYAYSLLEQQETAQRNLIDILEERLKQWRD	2849092	Pseudomonas phage vB_Pae-PA14	Uroviricota
A0A9Y1YU71	MKLPAEHFECLREDRLKRKVYQDLVKEATFVRVSPKSTACVVVDHNNFEIIGTSSVYKVENFDDGIGRDTALSEALGSFIKFLAYSGELSEVLENI	3053430	Bacillus phage SPO1L1	Uroviricota
A0A9Y1YUI8	MKINAENFECLRESKLKRKVYEDLVKEATFVRVSPKSTVCVVTDHNSFEVIGTSSVYKVENFNDEIGRDTALSQALDSFIKFLAYSGELSDVLENI	3053432	Bacillus phage SPO1L3	Uroviricota
A0A9Y1YUU6	MKINAENFECLRESKLKRKVYEDLVKEATFVRVSPKSTVCVVTDHNSFEVIGTSSVYKVENFNDEIGRDTALSQALDSFIKFLAYSGELSDVLENI	3053433	Bacillus phage SPO1L4	Uroviricota
A0A9Y2DZ29	MKLPAEHFECLREDRLKRKVYQDLVKEATFVRVSPKSTACVVVDHNNFEIIGTSSVYKVENFDDGIGRDTALSEALGSFIKFLAYSGELSEVLENI	3053431	Bacillus phage SPO1L2	Uroviricota
A0A9Y2DZN9	MKINAENFECLRESKLKRKVYEDLVKEATFVRVSPKSTVCVVTDHNSFEVIGTSSVYKVENFNDEIGRDTALSQALDSFIKFLAYSGELSDVLENI	3053434	Bacillus phage SPO1L5	Uroviricota
A0A9Y2F096	MSRRLVRTPSRQGPSGSIWGQGYCRKSWSPTHIFEEIIMESKSLETTEAECAEGRTAPRVSLTDIKAKIASEYYFNAGDLARKFSHPEHASLDVLTICLVVLDNGFTIIGKSAPASAANFDEALGQKLAYEDAVRQIWPLMGFALREQLQQRLIDGLEG	3038927	Sphingobium sp. V4	Pseudomonadota
A0A9Y2QIU5	MDNTVTQQNIDNILEKTQWTVEEFHGKCTVVVAKLPNGFILTESSACADPADYDVNIGIECCKERIVNKIWELEGYRLQSELAKFV	2819290	Bacillus arachidis	Bacillota
A0AA34V1B7	MDNIEKEIQSMGLTAPRVTPADIEANIASEHYFTAEDGMMAGRDGRGHFRDRHPSLHLLTFCVLVLRNGFTVTGESACASPENFNAEIGRKIARQNAAQKVWPLMGYALRDALHAAT	305	Ralstonia solanacearum	Pseudomonadota
A0AA35AKB0	MNDQQIEKEIVEKGKTAPRVTPDHIEGIIAQEAYFTAEDGAFGKAIKAKHTGGEVNYQSHESLSLLTFCVLVLRNGFTVTGESACASQENFDAEIGRKIARQNAVNKIWMLEGYLLKQKLSEQ	1055533	Escherichia coli O26 str. RM8426	Pseudomonadota
A0AA35D6D2	MTFSFRTNPVSLVVGAIIWLVLLTISAMKLFAIPAGRELVLFVGALSVLLLITGAVALEFRLERLQQQIEPKTGTVSYAYGGDGAGAASKSSAREELTHSLAITLAPYLAIQMTDTKFGAYIRGAVDEILGVGAGRTADALDVAKAGMAVHSQLAASAYNLMKASGFDPGEKADQLAEAEIVGKGLTAPRVTAEQIQVLMDKLTWRFEQPDGTTSTFAHAFLDRFYLATGHSACVSPENFDAAMGMKYARDQAEGKARDKLWELEGYALSQRLKATAA	225991	Comamonas aquatica	Pseudomonadota
A0AA35H2G4	MSDKDIESEIQAKGLTAPRVTPDHIESIIAQEAYFTAEDGAFGVAIKAKHTGGEVNYQPHESLSLLTFCVLVLRNGFTVTGESACASPENFDPEIGRKIARWNAVNKIWMLEGYLLKQRLSEK	1463165	Klebsiella quasipneumoniae	Pseudomonadota
A0AA35H8M9	MSDKDIESEIQAKGLTAPRVTPARIESIIAQEAYFTAEDGAFGVAIKAKHTGGEVNYQPHESLSLLTFCVLVLRNGFTVTGESACASPENFDPEIGRKIARENAVNKIWMLEGYLLKQKLSE	573	Klebsiella pneumoniae	Pseudomonadota
A0AA36VLJ8	MTDEAIEQEIQAKGLTAPRITPADIEANIAGEYYFTAADGVNQRPDCNPDAVVAGVHGSLGLLTFCVLVLKNGFTVTGESACASPANFDAEIGRKISRQNAVSKIWPLMGYELRSRLAD	2965060	Pseudomonas phage vB_PaeS-D14C	Uroviricota
A0AA36YLZ9	MIKEVTEQELAEKSVAPRVTKAQIDSLMERVTYTVEQRPGGTTSTFVHAFLDGKFFLATGFSACVNAENFDAVIGERMARGNAEKSAENKLWELEGYRLFATNF	470	Acinetobacter baumannii	Pseudomonadota
A0AA37A891	MKQYIGTKIIEAEPAYRCMDGQGRVTITDDPSEAFPNFPSVEDGYRVRYADGYVSWSPKDTFERAYLPLETNKELRTGKPSISQEMVDNFILETWTQTAGEKTTIVRAMLRNGFELVEASSCVSPENYDEKLGREICMKKIKDRVWYLLGFLLQTAVNGVK	1226322	Oscillibacter sp. KLE 1728	Bacillota
A0AA37CXR8	MTDQQHIDAEMEREIQTLELTAPRVTPEQIDALMAGVTYDVHVIPGTTTTIATAIAANGFTLAIGMTACADPANFNAKFGAKYAIKDAESKAKAMLWKLEGWRLKCHLANL	648	Aeromonas caviae	Pseudomonadota
A0AA37EUW6	MNEQEIEQRLQELQRTAPRLSPEQIDEKIVKKAFHVLGGKLTICVLTLKNGFEIVGESACAHPDNFVQELGEQAAFENARRQIWKLEGYLLCQKLYEQALEDGKTFLDRLYEELAQQVERRDKLHAFMLKGKPDDVTEVEWFQMADQLDVLADYVDILETRIAIHTKSDEEEE	1310844	Acinetobacter baumannii 24860_10	Pseudomonadota
A0AA37L0Q0	MTHFRKKPVVVTAITFDQLVAHGLKQVPAVANGLPWSFTYAGQQITHEDDNCYLIPTLEGVMRMGRDDMLITGVKGEIYPCKREIFEATYEIAPGPLSVEQDIQAKGKTAARVTPADLQANIESFWYFTAAQGCEGAAADGTPYEDQPPVHAGSPLRLLTFCVLVLRNGFTVTGESACASPENFDAEIGRKIARQNAEQKIWPLMGYELRSKLAAG	2920878	Acidovorax sp. SUPP2539	Pseudomonadota
A0AA37LHP1	MTDKVELKGVLEAALSEDGGIILIRNAMAEFQSHKKVHAAVISEIHPCDDHGSFMIDISSPLNADITIPYMVTPDMVARFTPSIGDYIVLYENDYVSFSPKDVFEGGYLMIEEPAVCASEEDAEMEREIQTLGLTAPRVTPDQIDALMSGVRYEVQVVTGTTTTLATAIAANGFTLAIGMTACADPANFNADLGAKYAIKDAEAKARQELWKLEGWRLKCHLEEMSGPRVGGATPPIISTRIAVAEGEIVVCSVGENEQQHQVAVESAKKQYLSEREVRLSERF	648	Aeromonas caviae	Pseudomonadota
A0AA37ZCA2	MTDTDIEQEILSKGKTAPRVTPEHIENIIQNEYYFTARDGWNGTIFKQCYVSKQQGKPSPIAEEVDHSALCYLTFCVLVLKNGYTVTGESACASPANFDAEIGKKIARQNAVNKIWQLEGYLLKQKLYEQSSDQENKLQTDLPPHQLRVLEELAQLSDRLIKLTAFIDEAGDVFRSLGIEEQSRLRRQAASMREYQGVLAERVASF	67827	Citrobacter werkmanii	Pseudomonadota
A0AA40R523	MNDTEIEREIQAKGKTAARVTSADIEAAIVSEHYFTAGEGEWAAQTIRVPAAERREVPQALRLLTFCVLVLKNGFTVTGESACVSPENFDAEIGRKVARANAVQKVWLLEGYLLKERLNEGAA	101571	Burkholderia ubonensis	Pseudomonadota
A0AA40S099	MSPFNPTHVSHKQVEAYPIAAAEFQADGSGKVGVNHPEHGYLVVPVPAGFLRRPGAVTEGDMLVRYAPTAEEPHGYLSHSPRAVFEAGYAAIGGQAEPASGAKRLSMADIQSVIVSENYHRVPGSTFMVCFLTLRNGFIVTGESACADPDAYDRATGEKYARANAVEKICTLEGYLLRERLADEAAAARGQHDAVQVA	47958	Methylorubrum thiocyanatum	Pseudomonadota
A0AA41A7W5	MKLPAEFKPNTEIQEMMEELGCTGKRVKPQDIVDRIEEIDFQTVTLAGNKFMYCGIKMKGGFVVVGKPATCIDPENWRDQIGRQVSFNNTFEEIYKLEAYRKMSA	670	Vibrio parahaemolyticus	Pseudomonadota
A0AA41TPM6	MNKNSITQQQIDDLFNQAEKKVEIYWDKCTVMTIQLPNGFTLVGHSACVDPANYDEQIGLDICEEQIKKELWKLEGYRLQCELGKL	2770790	Clostridioides sp. ES-W-0018-02	Bacillota
A0AA42FLW2	MTDKDIEKEIQAKGKTAARITPDHIEGVIASEHYFTAGDGFAGALSVSDEFSKLSESERVINPPSQLDVLTFCVLVLKNGFTVTGESACASPENFDAEIGRKIARQNAVNKIWMLEGYLLKQKLSEE	3037798	Providencia huashanensis	Pseudomonadota
A0AA42L7J6	MLVLAAIFITYQFAALPQEIKGLAGIVLSAVVFALAYLVLTLEAHKAELAKLNADAAIQTSMARMEAAKAGTQLYAQLAASSCGPVKVTGGSDNCTADAAGAHRMNLELAAMNALAYQSLIDLSDAKAMGARIRAAIDALLDKGAATGARCTCGPNQACSNCPRNVPATKATAGAVLAGSGHATADDSVEAMNQAKGKTAARITPEQVDANIAAEYSFTLDKALTGYPLVEGLDRVTLSVIVLRNGTKLVGVNYGAIDPARHDPEMGRTEARKEAIEQVWPLMGYELRSQLARRVLTDGDAAADLAGTPRPDNHVD	225991	Comamonas aquatica	Pseudomonadota
A0AA42LFE1	MGCSSFVGGSDQSIEQEIQAKGLTAPRITPGDIEANIGTEFYFTAGDGVLGASQMGTKPAGRSDSLNRLTFCVLVMKNGFTVTGESACASAANFDAELGKKIARTNAIAKVWPLMGYALKERLSGE	554344	Pseudomonas toyotomiensis	Pseudomonadota
A0AA42MEM0	MSDKDIEQQIQAKGLTAPRVTPQHIDSVIAECHYFTAGEAARAGWPDPNAADPIHPNLDLLTICVLVLRNGFTVTGESACASPENFDPEIGRKIARDNAVNKIWMLEGYLLKQKLSEQ	1134687	Klebsiella michiganensis	Pseudomonadota
A0AA42P872	MVDPIEQKILDKGLTAPRITPADVEANIKEEFFFTAHNGHFGATQECLEVDSPLHLLTFCVLVLKNGFTVTGESACASPENFDAEVGQKIARRNAVDKIWPLMGYELKTRLYEEGV	316	Stutzerimonas stutzeri	Pseudomonadota
A0AA42R6R4	MSDKDIEQEIQEKGLTAPRITRDDMIANIAHHEIVKHVSVTGQVLRWAIITTKNGFAVTGKPSCAVSSENDNEALGNRIALENAENELWPLMGYALKEKLSRQ	550	Enterobacter cloacae	Pseudomonadota
A0AA42SAA2	MPALSPAEQSIEDEIQAKGKTAPRVTPDDIQREIIGEYFFTAFDGVAGAGYNEVSPDGVLRPFTFKAPGSLGLLTFCVLMLRNGFTVTGESACASPENFDAEIGRRVARENAVQKIWPLLGFRLRDKLAAGA	180282	Delftia tsuruhatensis	Pseudomonadota
A0AA43LAE9	MSKNKITVADVEAIYENSEIKVSKEFGKTTVVSCKLPNGFVIVESSSCVDPINFDAAMGMEICKQRIVNKIWELEGYKLQCELAAQ	2940626	Paenibacillus sp. PastF-3	Bacillota
A0AA43XT03	MVVPKVERKTIDDLVASLNYQTHHFPGTTLTIAVALMPDGFMVSSGFSATAHPGLFDEETGRKVAIAKAQHNATEALWQFEGYRLKSQLASGNHDDR	1563222	Citrobacter pasteurii	Pseudomonadota
A0AA44JZ66	MIKEVTEQELAEKSVAPRVTKAQIDALMERVTYTVEQRPGGTTSTFVHAFLDEKFFLATGFSACVNAENFDAEIGERMARGNAEKSAENKLWELEGYRLFATNF	48296	Acinetobacter pittii	Pseudomonadota
A0AA44T9W5	MKNTITQEDINGILEKTRWTVEEFHGKCTVVVAKLPNGFILTESSACVAPTNYDVNIGIKCCKDRIVNKI	1396	Bacillus cereus	Bacillota
A0AA44TAX9	MDNTVTQQDIDNILEKTQWTVEEFHGKCTVVVAKLPNGFILTESSACVDPADYDMDIGMECCKERIVNKIWELEEYRLQCELAKLVK	1396	Bacillus cereus	Bacillota
A0AA44TE31	MKNTITQEDINDILEKTRWTVEEFHGKCTVVIAKLPNGFILTESSACLAPTNYDVNIGIKCCKDRIIDKIWELEEYRLQCELVK	1396	Bacillus cereus	Bacillota
A0AA44XBK0	MIATFAIENGAPALDPIDIEWAIADELYHVFPGTTMTVCCLVFHNGFKVLGHYTSITPTTYNEQFGRENARRAALQSALPYFSFLLMQELYEAVSPDAVSQQG	28095	Burkholderia gladioli	Pseudomonadota
A0AA45K8Y4	MNDQAIEQEIQAKGLTAPRITPADLKANIVGEYFFTAADGVQAAFHTQDELTRLTGAHGELALLTFCVLVTRNGFTVTGESACASPENFDAEMGRKIARQNAEQKIWPLMGYELKSRLHG	463794	Pseudomonas fluorescens BBc6R8	Pseudomonadota
A0AA46ZQH4	MKSITKEFLESEIVNVQYTRLTGTLTHCAITVKSGFTFTGESACVDEASFNQELGEKYAYEQAFEKMWLPYGFWLKQKLFEKAQNQ	476	Moraxella bovis	Pseudomonadota
A0AA47KYM2	MSDLPNSVTKTSLDNLVAESEVTYTNPVGTLTHCVITLPCGYTVTGESACVDPANYNKELGEKYALENAVEKLWALEGYLLSNDIYRAKQKG	3046263	Shewanella phage vB_SbaS_Y11	Uroviricota
A0AA47L085	MGNREGIKLTPELLKSHIAEVIYEDREVGGHRVITCHFKMDNGFVVWGKNSSTSVDPANFDEEIGKQLAYEKTLSQLWELEAYRAIVEKQIIDVSAKDAKINIDEYVSEREAIHEMGGFEFLEGKGQSVVFRHPKDPSRGFRVEFVRTDNERYNERRNGEARSLVEAYLRSFMTSEELNSELVLRLAKTCNAASGDYPWCDLSEDKRQAACDRVKKFLLDPKSEPDDSVGALYRAIVVSYL	3038312	Salmonella phage D5lw	Uroviricota
A0AA49F073	MSKSEDAIEAEINAKGLIAPRITPDMLDAEIVAEDYHVFPGSCLTVCCLTLKNGFTVTGESACASPENFNAEIGQKIARSNAREKLWPLLGFRLRDQLAA	3048007	Sagittula sp. MA-2	Pseudomonadota
A0AA49F5H4	MSKDEAAIEAEIKEKGLTAKRITPDMLDAEIVAEDYHVFPGSCLTVCCLTLKNGFTVTGESACASPENFNAEIGQKIARSNAREKLWPLLGFRLRDQLAA	3048007	Sagittula sp. MA-2	Pseudomonadota
A0AA49J4T9	MTSKDNTPLKVTPEHIEQLIQSEHYFTAYDASHGDNFISVYNSKTDIDKCHESLKLLTFCVMVLKNGYTVTGKSACVRPEIFNFDVGREYARKDAIDQIWPLEGYLLKQKWHEAKQ	2854732	Escherichia coli O78:H4	Pseudomonadota
A0AA49X6F9	MKVNPQDVKNMIVEESFTILPNGLTTVCQLTLVNGWTVTGQSSCVDPDEFDAEIGIEIARRNAEDEVWKFAGYELMQKLHKRRMGARERLKLELQELRERQERLSNLLHTDASVDIPEYAYSLLEQQETAQRNLIEILEERLKQWQD	3065242	Pseudomonas phage PaVOA	Uroviricota
A0AA50A4B5	MGNREGIKLTPELLKSHIAEVIYEDREVGGHRVITCHFKMDNGFVVWGKNSSTSVDPANFDEEMGKQLAYEKTFSQLWELEAYRAMVEKQIIDVSAEDAKINIDEYVSEREAIHEMGGSEFLKGKGQSIVFRHPKDPSRGFRVEFVRTDNERYNERRNGEARSLVEAYLRSFMTSEELNSELVLRLAKTCNAASGDYPWCDLSEDKRQAACDRVKKFLLDPKAQPGDSVGALYRAIVVSYL	3053881	Salmonella phage vB_SenM-AKM_ssTn	Uroviricota
A0AA50IEE9	MATVSKESIEAKIKSVYYFNGADAVKSAFVDPSAIPADDLANLGLTTHCIIILENGFKVEGVSACVDPAIYDEQKGRQYAYEKAFDKIWEKEGYLLRQVLHEKEETAKALASFAEINTCDGGGCTI	3041360	Escherichia phage KKP 3715	Uroviricota
A0AA51L2U1	MSIESICPKCGEINNVDHKGEKILIVTCKNNHIYDHIVIPYSRTVGIKDERRIKLEEMIVEKKFHRMSDKSTICLLIFENGYEVEGRSTVRDVADFRLVIGKDRAYEHALKNAMVALGAYLV	3070678	Neobacillus sp. PS3-34	Bacillota
A0AA51LE03	MFIDSICPKCGEINHVEYKGEKILTVTCKNYHMYDHILMPLPKKVRIKDDKRMKLEDMIVEKKFHRMSDKTVICLLIFNNGYEVEGRATVKDEKAFHLVVGKDISYEHALKRAMVALGPLIT	3070677	Neobacillus sp. PS3-12	Bacillota
A0AA51LLN7	MFIDSICPKCGEINQVEHKGEKILLVTCKNKHMYDHVVIPYSRNQAIKDEKRAKLEEMIVEKKFHRMSDKSTICLLIFNNGYEIEGRSTVRDVADFRNIIGKDKAYEQALKKAMVALGAFLV	3070676	Neobacillus sp. PS2-9	Bacillota
A0AA51PN81	MIIESICPNCGEINNIEHHGEKILTVECKNNHYYEHIVIPYSRMAVIKDDKRRKLEEMIVEKKFHRMSDKSTICLLIFENGYEVEGRSTVRDQADFRLVIGQDKAYEQALKHAMVAMGAYLV	3070683	Neobacillus sp. OS1-33	Bacillota
A0AA51VGI0	MKVNPQDVKNMIVEESFTVLPSGLTTVCQLTLVNGWTVTGQSACVDPNEFDAEIGKEVARRNAEDEVWKFAGYELMQKLHKLKMGPKERLKLELQELRERQERLFHLLHTDAAVDIPEYAYSLLEQQETAQRNLIDILEERLKQWRD	3073018	Pseudomonas phage PWJ	Uroviricota
A0AR14	MSDKDIESEIQAKGLTAPRVTPQRIESIIASEHYFTAQDGVIGSQYCHIPNGEISVGPHSLDLLTFCVMTLANGFTVTGESACASPENFDAEIGRKIARENAVNKIWMLEGYLLKQKLSEQ	215158	Salmonella phage epsilon15	Uroviricota
A0MZD7	MNRITEEHIDSIIEGVYYFNMAKAVENEAVLIPEDHLKALSTTTVCALVLSNGFTITGKSACVDPNTFNEELGKKYAYEQAVDKVWELEGYLLKQNLHEKTQSQEMLKGFLQDDNCEGGGCKI	2886925	Escherichia phage N4	Uroviricota
A1B8I7	MTNESEIEAEIQATGKTAPRLTPDAIDATIVSEMYHVFPGTTLTICALTLRNGYIVTGESAAASPENFDANIGRKIARDNARNKIWGLEGYLLRERLSQV	318586	Paracoccus denitrificans PD1222	Pseudomonadota
A1TMY1	MNDPITLSVRHPGPDALERDIQARASVAPRVTPADIEAEIVGEHYFTAFDGVAGAGYNAASPDGVLRPFTFEAPGSLGLLTFCVLRLRNGFTVTGESACASPENFNAEIGRRIAKENAVAKIWPLLGFRLRDKLHAQVRCKGERCMSTDGFGHSRECIAEAGRNQGWTPTAEELAAAGPSAPLTTGGLKTMEISKELPRYQSHKHVWALKIKDVAHNPNPDRTGLSCSSSYGAMIYPEEQEYPPFEVSAEYVNKHRPQPGGYYVQYADGYLSYSPAQAFEGSYTLLDAKPVAGPEIIKLDTRAAQRQELTTILVGAVGPMLTGDPAQALTLGRSVRALLDELVGPGTQQKEEGAPVSSVPDVSLVAQNMCAMGGFGSPAEPKGDPGR	397945	Paracidovorax citrulli AAC00-1	Pseudomonadota
A3RUR7	MDNIEKEIQSMGLTAPRVTPADIEANIASEHYFTAEDGMMAGRDGRGHFRDRHPSLHLLTFCVLVLRNGFTVTGESACASPENFNAEIGRKIARQNAAQKVWPLMGYALRDALHAAT	342110	Ralstonia solanacearum UW551	Pseudomonadota
A7INV2	MPHDETAMEAELQAKGLTAPRLTPALIDAQIVGEAYHVFPGTTLTVCALTLLNGFLVVGESAAASPENFDAEIGRRIARDNARSKIWALEGYLLRSILARALSPISAEG	78245	Xanthobacter autotrophicus Py2	Pseudomonadota
A8S2I8	MKKYIGTKLVQARPMTRGAYNRYRGWEIPADENPEDEGYLIQYPDGYVSWSPKGMFDHSYLEVDDNPQLPSGVSIGPGMVEAFIDRIEVMKLGERTTVVRCILKNGFELVESSACVDPRNYSVEIGQEACMEKIRDRIWNLLGFLLQTAWMGVRKDEGTKG	411902	Enterocloster bolteae ATCC BAA-613	Bacillota
A9VUX0	MEGLRYERFEQNLLDHWVKLKESAKVGLKTTVVCLQMNNGFEVVGQSACMNPDEYDYELGVYYATKDALKRIADIVAYIEHEGTF	315730	Bacillus mycoides KBAB4	Bacillota
B1BW32	MQSYISTKLIKAKPMTRGEYNKFRGWDIPKNENPNDEGYLIQYPDGYISWCPKKQFEESNLKVEDNKNLASGVSIGSKMVDDFIKEVHVSTLGDKTTLVRAILVNGFEIVESTGCVDKSNYSEDIGAEICLNKIKDKIWYLLGFLLQTAYKGVK	451755	Clostridium perfringens E str. JGS1987	Bacillota
B1BWE0	MKSYISTKLVKAKPMTRGEYNKFRGWDIPKNENPNDEGYLIQYPDEYISWCPKKQFEESNLKVDDNKNLASGVSIGSKMVDDFIKEVHVSTLGDKTTLVRAILVNGFEIVESTGCVDKANYSEDIGAEICLNKIKDKIWYLLGFLLQTAYNGVN	451755	Clostridium perfringens E str. JGS1987	Bacillota
B1M2M1	MGCDPKDLGGDVVPSDQGVVVGSPLPPFSPTHVSHKQVEAYPIAAAEFRSDGSGRIALKGGAVVELPAGFASRGAPEEGDYLVRYAPVPGQSDGYLSHSPRGVFEAGYAPVSQQADARGEPALSLGETQAIVETKTAPRVTEASIKAKISDVEYFRVRHLTICIITLRNGFFVEGHSAPAAPENYDQQVGERYAYDNAFRQLWPLEGYLLRDQLAASEADPVRAA	426355	Methylobacterium radiotolerans JCM 2831	Pseudomonadota
B2ZY96	MTITQAERELEQSLKEAGLNAPRLEPEYVHSLIVSETYTVLPSGKVMVCELLLKNGFSVRGESAVVSPANFREEQGRKISRANAVEKIWELEGYLLQQRLHEQQTQAAYPTSAQQHDFLNPAALRSALVRVHQCLPKATIMVIIGEYSPSTFDAKVEELGINDPQLFEVNYVHANTAVVPMVIRGQTLAAIITDKATGYWIRDKHRSAWGSLMACLHSSANVLGVPAPSLFLEV	1980924	Ralstonia phage phiRSL1	Uroviricota
B3FJ10	MSDYAKIVYPRITKGYAKSLIAEEQIVVNAEMCVVICMVRLNNGHRLVTDAIVANSGLFDAARGTQIARDKMISKIMELEMYQMRTRLHDERTKEVTDVD	198110	Pseudomonas phage 201phi2-1	Uroviricota
B5AX64	MIDSQIEKEIHDKGLVAPRITPADIENSIASEHYFTAADGVKGAFDNENLYCTHADTDTTNGQKLPSCTPYEAHRLLTFCVLVLRNGFTVTGESACASAENFDAEIGRKIARENAINKVWMLEGYLLKQRLSEGV	551895	Iodobacter phage PhiPLPE	Uroviricota
B6V2Y3	MKINAENFECLRESKLKRKVYEDLVKEATFVRVSPKSTVCVVTDHNSFEVIGTSSVYKVENFNDEIGRDTALSQALDSFIKFLAYSGELSDVLENI	2884427	Bacillus phage SPO1	Uroviricota
B7H8X8	MEGLRYERFEQNLLDHWVKRKESAKVGLKTTVVCLQMNNGFEVVGQSACMNPDEYDYELGVYYATKDALKRIADIVAYIEHEGTF	405532	Bacillus cereus B4264	Bacillota
B7LBM7	MNDQQIEKEIVEKGKTAPRITPQHIEDVIKSEHYFTAYDGRNGAISSNEYCGREKPEEGDRDLSPLKLLTFCVLVLKNGFTVTGESACASPENFDAEIGRKISRQNAVNKIWMLEGYLLKQKLSEQ	585055	Escherichia coli 55989	Pseudomonadota
B7SDP6	MKTKLTIDDIKNVVVSAEYVVSGTLTICILTLKNGFKVTGQSACVDPAKFDSQAGEQLAYQAAIDSVWELEGYLLAQKRFEEAQDEN	483266	Haemophilus phage SuMu	Uroviricota
B8L4B7	MAEIEAEIVDEFYASGAGAFSNNYLTKEHYSALNQVTLCVLILRNGCKVIGVNYGAIDPADFDEALGRAAAREEAIDQCWPLLGFRRRDQLTSVRSAALAAGTMAAAGAGYSFSGDVDMPKVIKPTVGRKVWFYPGGGMWPAGMQTFPASDYDAGLQQPLDATIVYVHGDRLVNLRVVDHAGNAFPVRDVQMVQPGDECCAAGHRAEWMPYQVGQAKKAGDA	391601	Stenotrophomonas sp. SKA14	Pseudomonadota
B9BQH2	MNMATQPGARGDDASIENEIVAKGKTAPRVTPDDVEAVIAETHYFTADDGVYGASIVDGTENGSTPALSLLTFCVLVLRNGFTVTGESACASPENFDAEIGRKIARQNAIAKIWPLEGYLLKQRLYEHNRPAEVQS	513052	Burkholderia multivorans CGD2	Pseudomonadota
C0N488	MTEIENEIQKKELNAPRLTPDMLQAVIKSEQYHVFEGSQLTVCCLTLQNGFTVTGESACASPENFDAEIGEKIAYENAKNKIWQLEGYLLKQKLHEAG	637616	Methylophaga thiooxydans DMS010	Pseudomonadota
C3AW16	MKNKITQEDINSILERTHWTIEEFHDKSTVVVAKLPNGFILTESSACVDPANYDVNIGVECCKERIVNKVWELEGYRLQCELTKKGVL	64104	Bacillus pseudomycoides	Bacillota
C3VVT2	MSEHKVTQELVESKVKAEQYVVVPGTTLTFCVLTLENGFTVTGESACVDPENFDKAVGEHWAKVDAMKKVWPLEAYLMKQKLYEAELEKERTFLAMAVRGEAQRSETKQAEHTAELNAVYEG	641832	Vibrio phage VP93	Uroviricota
C4GFY0	MKALTKTYLETLIKNAEYIRHENSTLTICVLTLNSGFVVTGESACLNHDNFDAEIGRKIAYDNALEKLWQLEGYHQKALWQPEKEAEDWVRVE	629741	Kingella oralis ATCC 51147	Pseudomonadota
C4GJQ1	MKTLTKTYLENLIEKSEYIRHENSTLTICVLTLKSGFVVTGESACISPENFDAQIGREIAYNNAFEKLWQLEGYRQKALGQP	629741	Kingella oralis ATCC 51147	Pseudomonadota
C4IFE2	MDSYIGIKLIEAKPMKLGDYNRFKGWTIPVDEDPQREGYLVKYSDDYISWSPKEVFEKAYLKVDENKNLPSGVSIGQQMVNDFIVDYEVFTKKGKITIVIATLRNGFTIVESSACVDPKNYDEKIGAEICKERIKNQVWNHLGFLLQTAFKGVK	632245	Clostridium butyricum E4 str. BoNT E BL5262	Bacillota
C5T1X9	MTQFRKKPVVITAITFDQLVAHGTERCKAEGRESNIVNGIPWSFSYAGQPITHENDDCYLIPTLEGTMKMGRDDMLITGVKGEIYPCKRDIFEATYEAVPDVASNESSHDWRHSSSYGGQLCADCGAVKGSRRGGLECRDPHAGVTPVALPVVDPGQDSLEREIQAKASNGPSVTTSGIEAEIAREHFFTAEQGASHTDAVAKPYDFGDTWASSRLDAVTFCVLVLRNGTKVVGVNYGAIDPAQHSTERGRQDARAQAVGKVYELLGFRLRDELARPVLTDADAAADLAGTPRPSQAGAGN	573060	Acidovorax delafieldii 2AN	Pseudomonadota
C6S6U0	MTLFVKYEDLDERIAEVRYHRVEGTTSTVCTVILHSGFVVVGHSAALNSEAFVAETGHELAYQDALQNLLALEAYRIKENAHDAQQKES	662598	Neisseria meningitidis alpha14	Pseudomonadota
C8XUN5	MATINRNEPKGVELKGKSVREGLKLSPDLLKSHIAEVIYEDREVGGHRVITCHFKMDNGFVVWGKNSSTSIDPANFDEELGKKLAYDKTFSQLWELEAYRAVVEKQMLEAATADAKIDILQYISERGKINHMAGMEFLKGHSQSFVFHHPRDPSRGFGAEFIHTDNELHNDQHNSKVQARVETYLRSHMRPDELYSELVVRLAKTCTAAYKGGIYFNATTWDKMSAEEQKGCCEDIRRLLLAPADYIPTDQKDALFKAIVDSYK	637730	Shigella phage Ag3	Uroviricota
C8ZKS8	MKVNPQDVKNMIVEESFTILPSGLTTVCQLTLVNGWTVTGQSSCVDPDEFDAEIGIEVARRNAEDEVWKFAGYELMQKLHKRRMGARERLKLELQELRERQERLSNLLHTDAAVDIPEYAYSLLEQQETAQRNLIEILEERLKQWQD	655098	Pseudomonas phage LIT1	Uroviricota
D0C958	MIKEVTEQELAEKSVAPRVTKAQIDSLMERVTYTVEQRPGGTTSTFVHAFLDGKFFLATGFSACVNAENFDAEIGERMARGNAEKSAENKLWELEGYRLFATNY	575584	Acinetobacter baumannii ATCC 19606 = CIP 70.34 = JCM 6841	Pseudomonadota
D2TRA1	MMVPKVDRKTVDDLVASLNYQPHHFPGTTLTIAVALMPDGFMVSSGFSATAHPGLFDEETGRKLAIAKAQHNATEALWQFEGYKLKSQQTTESQGDR	637910	Citrobacter rodentium ICC168	Pseudomonadota
D3ALS6	MKKYIGTKLVEAAPAYKCISTGKTFAIDKMPEEEARRKGLELGYLVQYPDGYFSWSPKEVFEKAYLQVDDNKDLPSGVSIGTKMVEDFISEVETMTMGDSTTVVRCVLKNGFAIVESSSCVDPKNYSEEVGREICMNKIEDKVWELLGFLLQTAWHGIQ	566550	Hungatella hathewayi DSM 13479	Bacillota
D3V7X3	MTNQDIEKETQEKGKTAPRITPQHIEDTITYEMYFTAYDGFSASAKDNPDAVYAPIGVRINAKTLTFCVLTLKNGFTVTGESACASPENFDAEMGRKIARQNAVNKIWSLEGYLLKQKLHDEK	406818	Xenorhabdus bovienii SS-2004	Pseudomonadota
D5CUD8	MNRDQIEHEIQDKGLTAPRITPADIEANIASEHYFTAADGVSGAHVNVDGGKCVVAVHECPHELELLTFCVLILRNGFTVDGVSACASPKNFDAELGRKIARKNAVEKIWPLMGYELRSKLSAR	580332	Sideroxydans lithotrophicus ES-1	Pseudomonadota
D9SWD9	MNYYIGTKLIKAEPMTKGQYNECMGYATTPNEDPTIDGYRVQYPDGYVSWSPGCVFEKAYLKVDDNPNLFSGVSIGPQMVENFIKEKHISTIGEKTTLVRVVLVNGFEIIESSACVDKSNYDENIGAECCMKKIKDKIWMLLGFLLQTAYKGIK	573061	Clostridium cellulovorans 743B	Bacillota
E1XTD3	MGNREGIKLTPELLKSHIAEVIYEDREVGGHRVITCHFKMDNGFVVWGKNSSTPVDPANFDEEIGKQLAYEKTFSQLWELEAYRAMVEKQIIDVSAEDAKINIDEYVSEREAIHEMGGSEFLKGKGQSIVFRHPKDPSRGFRVEFVRTDNERYNERRNGEARSLVEAYLRSFMTSEELNSELVLRLAKTCNAASGDYPWCDLSEDKRQAACDRVKKFLLDPKAQPGDSVGALYRAIVVSYL	1987993	Kuttervirus ViI	Uroviricota
E2QDD9	MTSKENTPLKVTSEHIEQLIQSEHYFTAYDASHGDNFISVYNSKTDIDKGHESLKLLTFCVMVLKNGYTVTGKSACVRPEIFNFDVGREYARKDAVDQIWPLEGYLLKQKWHEAKQ	591946	Escherichia coli LF82	Pseudomonadota
E5DSE4	MKYIKLKNPEGYIRYASGLSKEFLKNVKIVVEAMKERELCGMKTIIQKHPEHKNWYSSDLIIKNQVIFSENTKGISKERCDTWWIDSLELNNFFEVFDDNPTSVSIDKTEVESYISTVNYFTAAQGIDSSVPIYGSNDVIEKHNRFLFCMITLKNGMVFYGTNSGGMDPDKYDREFAENDAYQEAFNKVWEAVAIHKNF	2919549	Aeromonas phage 65	Uroviricota
E5KY13	MGNREGIKLTPELLKSHIAEVIYEDREVGGHRVITCHFKMDNGFIVWGKNSSTSVDPCHFDEEIGKQLAYEKTLSQLWELEAYRAIVEKQIIDVSAKDAKINIDEYVSEREAIHEMGGSEFLEGKGQSVVFRHPKDPSRGCRVEFVRTDNERYNERRNGEARSLVEAYLRSFMTSEDLNSELVLRLAKTCNAASGDYPWCDLSEDKRQAACDRVKKFLLDPKAQPGDSVGALYRAIVVSYL	926589	Escherichia phage PhaxI	Uroviricota
E6VGJ2	MGSLEQTDREAAMHAVAPRVTLADIEGAIATRFDLGQAEIFTALGAWSTNEGRDGSPPPFEIVEALKPLSICILVMRNGFVVIGKSAPASPANFNAELGRKFAYEDAIRQLWPLMGFSLRDRLASR	652103	Rhodopseudomonas palustris DX-1	Pseudomonadota
F4T1W1	MNDQQIEKEIVEKGKTAPRVTPQYIESIILEEHFFTAYDGIRAANMGVGAAWTAHKSTDLLTFCVLVLKNGFTVTGESACASPENFDAEIGRKIARQNAVNKIWMLEGYLLKQKLSEQ	656417	Escherichia coli M605	Pseudomonadota
F5S429	MTDMDIEKEIVAKGKTAARVTPERIEAVISGEFYFTGADGYRSSPLWLKQEEPEPAPQSLELLTFCVLVLENGYTVTGESACASPENFDPEIGRKIARQNAIAKIWPLEGYLLKQQLHEVK	888063	Enterobacter hormaechei ATCC 49162	Pseudomonadota
F8SJW7	MTNQTERIELIYPRITKSYARSLIIEEKIISDEDMLVTVCIVKLKNGHRIVTDAIVANKAAFDSKRGVIVARRKAIEEIIRLELYLLRQKKYERSLEGDTDAN	998086	Pseudomonas phage PhiPA3	Uroviricota
G0YQE0	MTDKVEQLIQEKNLTAPRITPEHIDSVIVDETYTVLPSGKVMVCELILKNGFSVRGESSCVSIENFDRDIGILVSRRNAVDQIWQLEGYLLQQRLHEEAEANDLVASLGGDDCEGCKI	1051675	Erwinia phage vB_EamP-S6	Uroviricota
G2ZK24	MTQHYIGTKQITAWPEEKGGQLGYAVKYQDGYTSWCPKATFEAAYLAQGQDDTRIQEQMVDDFIVSHDSLRMGNHTVVLVRLRNGFSLIEESACVDPANYDHRVGERLALQKAKKQVWNLLGFLLATARNGVQRG	741978	blood disease bacterium R229	Pseudomonadota
G2ZPY1	MDSIEKEIQAKGLTAPRVTPMRIEEVIAGEAYHVFLGTTVTVCCLTLANGFNVIGESACASPENFDAALGRNIARENAKDKIWALEGYALRNALHSAA	741978	blood disease bacterium R229	Pseudomonadota
G3M143	MGNREGIKLTPELLKSHIAEVIYEDREVGGHRVITCHFKMDNGFVVWGKNSSTSVDPANFDEEIGKQLAYEKTLSQLWELEAYRAIVEKQIIDVSAKDDKINIDEYVSEREAIHEMGGFEFLEGKGQSVVFRHPKDPSRGFRVEFVRTDNERYDERRNGEARSLVEAYLRSFMTSEDLNSELVLRLAKTCNAASGDYPWCDLSEEKRQAACDRVKKFLLDPKAQPGDSVGALYRAIVVSYL	2886902	Escherichia phage Cba120	Uroviricota
G4CJG3	MTEKIQPLTKADLEAAVADVEYQRFGETCTVCALVLKSGFVVIGKSACLLPSMFDEEVGRKMAYEDAVNQMWALEGYRAKTNQYADLMLAGG	1032488	Neisseria shayeganii 871	Pseudomonadota
G5HJY0	MKKYIGTKLVQARPMTRGAYNRYRGWENPADENPEDEGYLIQYPDGYVSWSPKGMFDHSYLEVDDNPQLPSGVSIGPGMVEAFIDQVEVMKLGERTTVVRCILKNGFELVESSACVDPRNYSEEIGQEACMEKIRDRIWNLLGFLLQTAWMGVRKDESTKG	742733	[Clostridium] citroniae WAL-17108	Bacillota
G8GDM5	MGNREGIKLTPELLKSHIAEVIYEDREVGGHRVITCHFKMDNGFVVWGKNSSTSIDPANFDEELGKKLAYEKTFSQLWELEAYRAMVERQIIDVSVKDAKINIDEYVSEREAIHEMGGSEFLKGKGQSVVFRHPKDPSRGFRVEFVRTDNERYNERRNGEARSLVEAYLRSFMTSEELNSELVLRLAKTCNAASGDYPWCDLSEDKRQAACDRVKKFLLDPKAQPGDSVGALYRAIVVSYL	1108865	Salmonella typhimurium phage PhiSH19	Uroviricota
H3RLS2	MVVPKVERKTIDDLVASLNYQTHHFPGTTLTIAVALMPDGFMVSSGFSATAHPGLFDEETGRKVAIAKAQHNATEALWQFEGYRLKSRLASGNHDDR	660596	Pantoea stewartii subsp. stewartii DC283	Pseudomonadota
H8FP65	MLNAEGLDAAIAATPGEKVTKEHIESRIAKTDFLVLPGTTVTICSITLDNGYSVRGESACVDPTNYRHEISEKIAFDNAFNQLWPLFGFLLAERRHPAPSPTDYVI	1150626	Magnetospirillum molischianum DSM 120	Pseudomonadota
I2NLL9	MTERVTQEHLESIITDKQFHRLTETLTVCVLTLRNGFTVTGESACVSPKTYNQEIGERIAFENAFNKLWQLEGYVLKNKLAGF	1095743	Haemophilus paraphrohaemolyticus HK411	Pseudomonadota
I3D8U8	MTERVTQEHLESIITDKKFHRLTETLTICVLTLRNGFTVTGESACVSPATYNQEIGERIAFENAFNKLWQLEGYVLKNKLAGF	1095749	Pasteurella bettyae CCUG 2042	Pseudomonadota
I4N3M0	MNDKTIEQEIQAKGLTAPRVTPGDLQANIAAVHFFTAANGIAGACDGYKLLDTANHGMHLLTFCVLVLRNGFTVTGESACASPENFDAEIGRKIARQNAEQKIWPLMGYALKQQLFQAASLSDEQICDDLNAELDRGTVAAQAVARHVLSMGANQASLPVEVDGHALTVSVSPGEASEQA	1179778	Pseudomonas sp. M47T1	Pseudomonadota
I4ZUV7	MSHTDEQMEQEIQNKGLEAPRVTLDQIKEMMKRVQYVFEQPEGTTSTFAHAFLNGDFYLATGHTACVSKENFDVSLGIKYAQEAAAQKAQDKLWELEGYNLYRNPMKSCEGSKHCSSNINFSIAPEFPWESIPTQQVLKYVGPVAFAYVWAVTSDQQDYWTCTISLHAAPEPVPEITQNGITEEVAFAAAIRTLKEMAYKNEWVLG	1173062	Acinetobacter sp. HA	Pseudomonadota
I6WBR1	MKISKEEVGSYISTVFWFTAKQGIDNTNGVYGVDGIVEKHNRYLFCIITLKNGLVFHGVNSGGLDPEKYDRKYAENDAFEDAFNKVWEAVAIHKSFSK	1204516	Aeromonas phage CC2	Uroviricota
I6WLP7	MTQAQDQSIEQAILATGQTGRRVRMDQIDALMASLKVHAQRIDGTCSTIALAVLPNGFTVAIGHSACVDPAMFNAAIGVDVATADALAQARKKLWELEGYCLKKEIERVVLTDADALADLNGTPRPDNPTA	1195073	Lessievirus bcepmigl	Uroviricota
I7B2I8	MGNREGIKLTPELLKSHIAEVIYEDREVGGHRVITCHFKMDNGFVVWGKNSSTSVDPANFDEEMGKQLAYEKTFSQLWELEAYRAMVEKQIIDVSAEDAKINIDEYVSEREAIHEMGGSEFLKGKGQSIVFRHPKDPSRGFRVEFVRTDNERYNERRNGEARSLVEAYLRSFMTSEELNSELVLRLAKTCNAASGDYPWCDLSEDKRQAACDRVKKFLLDPKAQPGDSVGALYRAIVVSYL	1204523	Escherichia phage ECML-4	Uroviricota
I7D9T5	MKVNPQDVKNMIVEESFTILPNGLTTVCQLTLVNGWTVTGQSSCVDPDEFDAEIGIEIARRNAEDEVWKFAGYELMQKLHKRRMGAKERLKLELQELRERQERLFNLLHTDAAVDIPEYAYSLLEQQETAQRNLIEILEERLKQWQD	1204542	Pseudomonas phage PA26	Uroviricota
J3DEF0	MSDKDIEQEIQAKGKTAPRVTPDHIQSVITSEHYFTANDGANFAFIEEQREPSVKIPEWPEALHLLTFCVLVLKNGFTVTGESACASPENFDAEIGRKIARENAVNKIWMLEGYLLKQRLSEE	1144320	Pantoea sp. GM01	Pseudomonadota
J5PKC4	MGEAYYVFPGTTLTVCALTCRNEFQVVGHSACASPENFDPELGRKIARDNARAQLWALEGYQLRTFLMHAERARGRDGPAV	1187851	Rhodovulum sp. PH10	Pseudomonadota
J9RVQ1	MATVSKEAIEAKIKSVYYFNGADAVKSAFVDPSALPADDLANLGLVTYCVIILENNFKVEGVSACVDPTIYDEQLGRQYAYENAFNKIWELEGYLLRQALHEKEETAKALASFAENNTCDGGGCTI	1604356	Escherichia phage ECBP1	Uroviricota
K0HR80	MTQFRKKPVVITAITFDQLVTHGTERCKAEGRESNIVNGMPWSFSYAGHPITHENDDCYLIPTLEGTMKMGRDDMLITGVKGEIYPCKRDIFEATYDLAPADLEQEIQAKADKGPRVTPAALQAEIVSAHYFTAYQGAVMATSGPVPGELGLLTFCVLVLRNGFTVIGHSACASPENYNKEIGERIARENAEREIWPLLGFRLRDELARPVLTDADAAADLAGTPRPT	358220	Acidovorax sp. KKS102	Pseudomonadota
K2NVF6	MDSLEATDAAAAAVQKTPNRVSLDSIKAKIAEVEFHAPHLEPTMTVCFVKMQNGFVVIGKTAPADPGNFDAELGRKFAYEDAVRQIWPLEGYALRERLAAEA	1231190	Nitratireductor indicus C115	Pseudomonadota
K4I4F8	MGNREGIKLTPELLKSHIAEVIYEDREVGGHRVITCHFKMDNGFVVWGKNSSTSVDPANFDEEMGKQLAYEKTFSQLWELEAYRAMVEKQIIDVSAEDAKINIDEYVSEREAIHEMGGSEFLKGKGQSIVFRHPKDPSRGFRVEFVRTDNERYNERRNGEARSLVEAYLRSFMTSEELNSELVLRLAKTCNAASGDYPWCDLSEDKRQAACDRVKKFLLDPKAQPGDSVGALYRAIVVSYL	1204530	Salmonella phage STML-13-1	Uroviricota
K4I6N9	MATINRNEPKGVELKGKSVREGLKLSPDLLKSHIAEVIYEDREVGGHRVITCHFKMDNGFVVWGKNSSTSIDPANFDEELGKKLAYDKTFSQLWELEAYRAVVEKQMLEVATADAKIDIFQYIFERGKIYQMAGMEFLKGHGQPFLFRHPRDPSRGFVADFVKTDNEQYNDQHNSKAQAGVEAYLRSHMPPDELYSELVVRLAKTCTAAYKGGIYFNATTWDKMSAEEQKDCCEDIRRLLLAPVDYIPTDQKDALFKAIVDSYK	1204528	Salmonella phage SKML-39	Uroviricota
K4LP23	MNKITLEHINNILDNTKFEVDEKHGKLTIVTALLPNGFTVTESSGCVDPVNYDKNIGIGICKRKITDKIWYLEGYCLQQKLYEKGEK	2884431	Bacillus phage vB_BtS_BMBtp2	Uroviricota
K4MM92	MELEQQIKEAGADKAPRITPDHIKSKVLGTYFFTGLDGAASVLPDLATIKNQEVQSLSLLTFCVLVLENGFTVTGESACASPGNFNEEIGRKIAYENAIDKVWLLEGYLLKQNLHEQAQSQEMLKGFLENNECEGGGCKI	1239384	Escherichia phage IME11	Uroviricota
K7PH35	MNDQQIEKEIAANGKTAARVTPEHIASIIASEHYFTAADGARFAHVQRSETYSVKIPDQPDELELLTFCVLVLKNGFTVTGESACASPENFDEEIGRKIARQNAVNKIWMLEGYLLKQKLSEQ	1147153	Escherichia phage mEpX1	Uroviricota
K7YGV3	MSRKGKRLTPDLLKSRIVDVQYEDREVLGQRMVTANFKMDNGFIVYGKKPSTTIDPAGFDPDMARKISYENTLEQLWELEAYRALSESALLESACGVEIDVFKYKIRSSELFEHYQHQTKAISLTFQPPAREGYITAEPFTVTMYHPNQYQSFEDLNNAVIQTVKDYLLKNIPADILYPPLIYRIAKTAYTAQYVYALAELDGSTRPWEGLKEVERGDICRRVVEIVKGEGGRFPQSLSNKIFVAVVNSFK	1262513	Serratia phage phiMAM1	Uroviricota
K7ZLE9	MGSNETSNAFGNAPRVTTEQVEAAIVGETYTVLPNGRTTVCQLTLDNGFTVEGMSACVSIENFNAELGNKYSRQRAVDQVWQLLGFRLQDTLPRAAGGLPEGGQRAADAPPIEQFARSAD	1188795	Xanthomonas citri phage CP2	Uroviricota
K9BS44	MSEQEIEKQIQEKGLNAPRLTPEAIDAQITGEQYYVFPGTTVTICLLNLRNGFTVTGESACASPENFNTEIGQKIARDNARDKIWQLEGYRLKESLYLAG	903918	Acinetobacter sp. WC-323	Pseudomonadota
L1P2L0	MSLFLKREDLVARIADTRYHRVEGTTATVCTVILHSGFVVIGKSACITPDIFDEAKGREFAYEDALKNLLDLEAYRVKENAHDAQGKES	1127694	Neisseria sp. oral taxon 020 str. F0370	Pseudomonadota
L1P4J1	MNLSVTLEDLTDKIHKADYHRIGETTATACSLTLKSGFVVIGQSACINPDMFDQEVGCEAAYQDAVRKLWELEAYRVKENVFTQKQEQNNV	1127694	Neisseria sp. oral taxon 020 str. F0370	Pseudomonadota
L9LW32	MSNEKQIEEEIQSKGLNAPRLTPQHIDSVVVGETYTNLPDGRTVICQLTLKNGFTVDGKSACVSKDNFNQEIGNKIARDNAREKIWELEGYLLKEKLYQAELDKQF	903928	Acinetobacter sp. OIFC021	Pseudomonadota
L9LWF4	MSNEQKIEQEIQAKGLNAPRLTPQHIDSVIIGETYTNLPDGRTVICQLTLKNGFTVDGKSACVSKDNFNQEIGNKIARDNAREKIWELEGYLLKEKLYQAELDKNF	903928	Acinetobacter sp. OIFC021	Pseudomonadota
L9LXT5	MIKEVTEQELTEKSVAPRVTKAQIDSLMERVTYTVEQRPGGTTSTFVHAFLDGKFFLATGFSACVNAENFDAEIGERMARGNAEKLAENKLWELEGYRLFATNF	903928	Acinetobacter sp. OIFC021	Pseudomonadota
M1QAE1	MKNKITQEDINAILDKTQWTVEEFHGKCTVVVAKLPNGFILTESSACVDPTNYDVNIGIECCKDRIVDKIWHLEGYRLQCELAK	1286404	Bacillus thuringiensis serovar thuringiensis str. IS5056	Bacillota
M7CX54	MKGKTAPRVTPAHIESLITSEHYFTAADGVAGLYSAKAQRYPDDVSVPPALNLLTFCVLVLKNGFTVTGESACASPENFDAEIGQKIARQNAVNKIWLLEGYLLKQKLSE	1239989	Morganella morganii SC01	Pseudomonadota
M9PIY2	MATVSKEAIEAKIKSVYYFNGADAVKSAFVDPSALPADDLANLGLTTHCIIILENGFKVEGVSACVDPAIYDEQKGRQYAYENAFNKIWELEGYLLRQALHEKEETAKALASFAENNTCDGGGCTI	1258572	Escherichia phage EC1-UPM	Uroviricota
M9Q2I2	MQSYISTKLIKAKPMTRGEYNKFRGWDIPKNENPNDEGYLIQYPDGYISWCPKKQFEESNLKVDDNKNLPSGVSIGSKMVDDFIKEVHVSTLGDKTTLVRAILVNGFEIVESTGCVDKVNYSEDIGAEICLNKIKDKIWYLLGFLLKTAYKGVK	1305708	Clostridium phage vB_CpeS-CP51	Uroviricota
N8NR85	MSHTDEQMEQEIQDKGLEAPRVTLDQIKEMMTHVQYVFEQPEGTTSTFAHAFLNGDFYLATGHTACVSKENFDVLLGIKYAQEEAAQKAQDKLWELEGYNLYRNPMIECGTCESPKAELGEVLPEDPKEPSESEEGSKLCSGSAVGYSSTFTDPNLIAQLRECLGNRHIKSYGLHELVVTRLAKELGGSTDDIKVNSGVQKCANSCDTASSDTLAEASNRGLGELLPEHPWESIPTQQVLKYVGPVAFAYVWAVTSDQQDYWTCTISLHAAPEPVPEITANGITEEVAFAAAIRTLKEIVYKNEWVLG	1144674	Acinetobacter sp. CIP A162	Pseudomonadota
N8NWA7	MTTQIILQLDLTTDTTGNAEQVARMIGVSAWRISGDYLVVENPLLDYRVTNNETYSHKTDRIPNGAVVILVQDELKTAEQKIEQEIQSKNLNAPRITPEHIDSKIKAVEYILPREVCKRDNGVEVFDAPPPLQTLTFCILTLENGFTVTGESACASPENYDAKIGKEIAYDNAREKIWLLEGYLLKEKLSHQIKFQEHFANQGVDVGLLQKSPIVSSELYDLEIKYCDAVKPIIPIGGNVGDCIHRTKLLNNRENAYLLTQLLNTPNISSDLRKKAETKMTKLLDELI	1217715	Acinetobacter bohemicus ANC 3994	Pseudomonadota
N8SBP1	MIKEVTEQELAEKSVAPRVTKAQIDSLMERVTYTVEQRPGGTTSTFVHAFLDGKFFLATGFSACVNAENFDAEIGERMARGNAEKSAENKLWELEGYRLFATNF	1530123	Acinetobacter seifertii	Pseudomonadota
N8VSN9	MPNNNQQHCMTFKINEDGSHNAAEIADFVKADSWDVNGDKLTLFNLVLVGKAQFSVIAGEDIIISGLNTEQQIEQEIQSKNLNAPRLTPNHIDAVIVEEHYFTAEDGATNSPPEMCNRGEFPHLAQLTFCVLVLKNGFTVTGESACASPENFDPEIGKKVARENARNKVWMLEGYLLKEKLNHQIKIQEHFASQGVDVGKLQDSPIVSELPELEIKYSDAVKSTNPTNDNQACVSGSVGECIHRTKLLNNRENAYLLTQLLSLPNINNDLRKKAETKMTALLDELI	1144664	Acinetobacter sp. CIP 102129	Pseudomonadota
N8X7L4	MSNEKQIEQEIQDKGLNAPRLTPDLIDSKVRAIRYLTGDVEPAYAIGDWESDESTPCLTICILTLENGFTVTGESACASPENYDRLLGEKLAFENARNKIWQLEGYLLKEKLYQAELNK	1217651	Acinetobacter bereziniae NIPH 3	Pseudomonadota
N8YBQ0	MSNEKQIEQEIQDKGLNAPRLTPDLIDSVIVSETYTNLPDGRTVICQLTLKNGFTVDGKSACVSKDNFNQDIGNKIARQNAREKIWELEGYLLKEKLYQVDNQVEALLEARIPILDQIYDLCQAIEKCGASPEITDAVTKATALREPISKLISQAVEIGFKSGSLGVSYSK	1217656	Acinetobacter guillouiae NIPH 991	Pseudomonadota
N8ZSW4	MENQTAPRVTKEQIDTLLNRVEVHTTTCQYPTPHVMAIAWLDGKFHLGTAISKSVDPANFNEELGIKYSTEDVLKTAENKLWELEGYRLFANI	1120926	Acinetobacter gerneri DSM 14967 = CIP 107464 = MTCC 9824	Pseudomonadota
N9CYS5	MSNTEHQIEKEIQDKGLNAPRLTPEIIDSKIVGVEYILTRDVCKRDNGVEIFDAPEPLQTLTFCILTLENGFTVTGESACASPENFDAEIGKKVAYQNAREKIWLLEGYLLKQRLKEQSDSI	1217662	Acinetobacter johnsonii ANC 3681	Pseudomonadota
N9EYK8	MSKSEQQIEQEIQEKGLNAPRLTPELIDKKIKAIRYSTGDKFDLAYCADDYKTCGSPQLTICILSLENGFTVTGESACASPENFDRIIGQKIAYQNAREKIWQLEGYLLKENLHQVELDKQF	1217659	Acinetobacter haemolyticus CIP 64.3 = MTCC 9819	Pseudomonadota
N9G314	MSNEKQIEQEIQDKGLNAPRLTPDHIDSVIQSVHYFTAGDGYAGALASSEEFNSLPEGERFINPPQQLDLLTFCVIVLKNGFTVTGESACASPENFDAEIGQKVAYENARNKIWQLEGYLLKEKLHQAQ	1311804	Acinetobacter lwoffii ATCC 9957 = CIP 70.31	Pseudomonadota
N9LXF7	MSHTDEQMEQEIQDKGLEAPRVTLDQIKEMMKRVQYVFEQPEGTTSTFAHAFLNGDFYLATGHTACISKENFDPSLGIKYAQEEAAQKAQDKLWELEGYNLYRNPMMECSTHENIGAGINKLLETRIPILDQIYDLCLAIEKCGASPELTDAVTKAGALREPISELVNQALALGIGEGIASVSFSNSPKAELGEVLPEDPKEPSESEEGSKLCSGSAVGYSSTFTDPNLIAQLQECLGNRHIKSYGLHELVVVRLAKELGGSADDIKVNSSAQKCANNCDTASSDALAEASNRGLGDLLPEFPWESIPTQQVLKYVGPVAFAYVWAVTNEQQDYWTCTISVNHAPEPTPSITQSGITEEVAFAAAIRTLKEIAYKNEWVLG	1144661	Acinetobacter sp. CIP 101934	Pseudomonadota
N9R2X7	MSNEEQIEQEIQDKGLNAPRLTPQLIDSIIVDQYYFTAANAQWGADPNTTALIGMHKQLETLTFCVLILKNGFTVTGESACASPENFDAEIGKKIAYENARNKIWQLEGYLLKEKLYQAELDKQF	280145	Acinetobacter colistiniresistens	Pseudomonadota
N9RI19	MSNTEQQIEQEIQSKGLTAPRLTPESINSKIALEMYFTGSGIIAAQTHCHHLGLMRTQHLEGEDLHKPIETLTFCVLVLENGFTVTGESACASPENFDAEIGRKIAFENARNKIWQLEGYLLKQSLYADKVMKEPYKPEKKQPISLKEGIDTLLATRIPILDQIYDVCQAIEKCGASPELTEAVTKAGQLREPITELVNQAVALGIGEGILGVSHSNNSKLKLSEPEVNDGRVKHVYYVNPLAQFEGAIGGLEPLGYKALSSITYCILVLHDGSTVTGMYETHDPDTYGEMDRAKYAYQEAIEKLNRAAECKNSPVKCAESLAQGVCGESTSNWRDERLSNRENAYMLTQIINTPGASKDLRTKAENKLSELIDKLN	70347	Acinetobacter higginsii	Pseudomonadota
Q126A1	MSTNEQQLEKSLQDLKPTAPRLTPADIDKVIVGEAYHRFPGTTLTVCALTLRNGFTATGESAAVSLENFNEEMGRKIARENARDKVWLLEGYLLREKLSA	296591	Polaromonas sp. JS666	Pseudomonadota
Q1GXQ1	MKCSYPESISQSERMTMSTDLNAPRITREEVLANIRSEFYFTAADGVLGESQLGTAAATHTGLDQVTFCVLVLNNKTKVVGINYGAIDPLQHDPVKGREAAKENAIEQIWPLMGYQLRTAVQAFREAQ	265072	Methylobacillus flagellatus KT	Pseudomonadota
Q287B5	MSDKDIESEIQAKGLAAPRVTPDHIESIIAQEAYFTAEDGVFGVAIKAKHTGGEVNYQPHESLSLLTFCVLVLRNGFTVTGESACASPENFDAEIGRKIARQNAANKIWMLEGYLLKQKLSEQ	343516	Escherichia phage phiV10	Uroviricota
Q716B1	MNGQQIEKEIVEKGKTAPRITPQHIEDVIKSEHYFTAYDGRNGAISSNEYCGREKPEEGDRDLSPLKLLTFCVLVLKNGFTVTGESACASPENFDAEIGRKIARQNAVNKIWMLEGYLLKQKLSEQ	10761	Lederbergvirus Sf6	Uroviricota
Q7ME37	MTEKELTSVSKAHIETLIASLDFRFERIGHTTTTVCYAFLPNGFRVGHGDSACVNPANYDYAEGCQWAKENAIKNATQNLWMLEGYLLKVTGQTSERLSVGTASTKPVESDVHDGFKVYQGKAIMRTAYEVQEDDVIVPLKQADTGGPSLSEIAISGERYAFAHFEPVMPGDFICYLDEQDIYHVRRSVMEQRNYL	196600	Vibrio vulnificus YJ016	Pseudomonadota
Q7VLB6	MYQFFSHINPFGKVYDLPPLTTTETTMQKLTLDYIKSLIVNADYQRFGDTLTVCVLTLKNGFTVTGESACINKADFNADIGQKIAYDNAVEKIWQLEGYLAVQRKYEAAL	233412	[Haemophilus] ducreyi 35000HP	Pseudomonadota
Q935D8	MTDMDIEKEIMAKGKTAPRITPQHIEGIIQSEHYFSAYDGAKSGGEEVEQIWHNKDDLGKEYEVLSLLTFCVLVLRNGFVVTGESACASPENFDPEIGRKIARQNAIAKIWPLEGYLLKQQLHEVK	90370	Salmonella enterica subsp. enterica serovar Typhi	Pseudomonadota
R0A510	MKKYIGTKLVQARPMTRGAYNRYRGWEIPADENPEDEGYLIQYPDGYVSWSPKGMFDHSYLEVDDNPQLPSGVSIGPGMVEAFIDRIEVMKLGERTTVVRCILKNGFELVESSACVDPRNYSVEIGQEACMEKIRDRIWNLLGFLLQTAWMGVRKDEGTKG	997897	Enterocloster bolteae 90B8	Bacillota
R4Y9I0	MNDQQIEKQIVAKGLNAPRVTPSRVEAIIRSEHYFTAYDGRRGALANETYEAREKPLDADADLAPLQLLTFCVLVLENGFTVTGESACASPENFDAAIGRNIARQNAVNKIWLLEGYLLKQKLSEQ	861365	Klebsiella pneumoniae subsp. rhinoscleromatis SB3432	Pseudomonadota
R5EFF6	MNTQEIREEARKACKYPVISPEAVDAMIDHADYHHVAGTGTMVCTLVLKNGFTVTDTSACVDVRNFNPETGKRISHSKARDKVFHVLAFAYCDEHHGDQA	1263099	Parasutterella excrementihominis CAG:233	Pseudomonadota
R5M2J6	MKIKIINLLFFVHEQRLEEGFKFVFRDEVLEYKNKDLIFVQTDDCLGYKYILEKVLDEEILVLTPDLIKIDEDSTTTQVNDSVKKEDIDNILSQTLISVEKYGDKTTILKATLPNGFVVVESSSCVDPKNFNMSIGEQICMKKLEDKIWELEGYKLQNELSLN	1262907	Mycoplasma sp. CAG:877	Mycoplasmatota
R7AGS1	MFTVKKNKIENGYDCWGRSEFDNVYDVYHNNEFVCRMMSDPTELINKVNNIVKKEESPMNKYIGTKMIEAEPMTKGVYNESRGRAVPGDPNDAGYLVKYQDGYESWSPKEVFDKAYMKVDDNTELPSGVSIGQKMVDEFIAYTETKTMGTKTTVVRCVLRNGFEIVESTGCVDEKNYSEKIGYEICMGKIKDKIWELLGFLLQTAWKGIQ	1262805	Clostridium sp. CAG:43	Bacillota
R8NJZ6	MMKNTITQEDINSILERTHWTVEEFHGKCTVVVAKLPNGFILTESSACVDPANYDVKIGIECCKERIVNKIWELEGYRLQCIISKQK	1053236	Bacillus cereus VD146	Bacillota
R8YVS2	MSDEQKLETELQSKGLNAPRLTPQNIDSVILSEHYFNAEQGVRSAYRDNNDVHLGSTINAKAAEGLPSITFCVLILNNGFKIVGVNCASVSPENFDEQLGRKLAYEDARRKIWELEGYLLKERLYQSELDKQF	1785128	Acinetobacter lactucae	Pseudomonadota
R9TRJ4	MANKDIEHEIKDKGLTAPRVTLEHIHSIIVGEYYFTASDGVQQAFHKQDELTRMCGAHDELKFLTFCVLVLKNGFTVTGESACASPENFDAEIGRKIARENAVNKIWMLEGYLLKQNLSEVKNG	754050	Aeromonas phage pIS4-A	Uroviricota
R9TRW0	MANKDIEHEIKDKGLTAPRVTLEHIHSIIVGEYYFTASDGVQQAFHKQDELTRMCGAHDELKFLTFCVLVLKNGFTVTGESACASPENFDAEIGRKIARENAVNKIWMLEGYLLKQNLSEVKNG	754051	Vibrio phage pYD38-A	Uroviricota
S3P4P9	MSNTEKQIEQEIQDKGLNAPRLTPDYIDSIILSEHYFIAGDAVGAYYSKDMPEAYKKSDALDTLTFCILVLKNGFTVTGESACASPENFDKIIGQKIAYDNARNKIWQLEGYLLKDKLHNA	421052	Acinetobacter rudis CIP 110305	Pseudomonadota
S3TGL2	MTKEVTEQELAEKSVAPRVTKAQIDAMMDRVTYTVEQRPGGTTSTFVHAFLDGKFFLATGFSACVNAENFDAEMGERIARSNAEKSAENKLWELEGYRLFATNF	1217634	Acinetobacter baumannii NIPH 410	Pseudomonadota
S4TQ80	MGNREGIKLTPELLKSHIAEVIYEDREVGGHRVITCHFKMDNGFVVWGKNSSTSVDPANFDEEMGKQLAYEKTFSQLWELEAYRAMVEKQIIDVSAEDAKINIDEYVSEREAIHEMGGSEFLKGKGQSIVFRHPKDPSRGFRVEFVRTDNERYNERRNGEARSLVEAYLRSFMTSEELNSELVLRLAKTCNAASGDYPWCDLSEDKRQAACDRVKKFLLDPKAQPGDSVGALYRAIVVSYL	1173767	Salmonella phage FSL SP-029	Uroviricota
S4TTS9	MGNREGIKLTPELLKSHIAEVIYEDREVGGHRVITCHFKMDNGFVVWGKNSSTSVDPANFDEEIGKQLAYEKTFSQLWELEAYRAMVEKQIIDVSAEDAKINIDEYVSEREAIHEMGGSEFLKGKGQSIVFRHPKDPSRGFRVEFVRTDNERYNERRNGEARSLVEAYLRSFMTSEELNSELVLRLAKTCNAASGDYPWCDLSEDKRQAACDRVKKFLLDPKAQPGDSVGALYRAIVVSYL	1173768	Salmonella phage FSL SP-063	Uroviricota
S5C1C6	MKSEFEMKDKEIEIEIQKKGLTAPRITPEIIENKIKAEQYHVFPGTTFTVCLLTLENGFTVLGESACASPENFDEDIGRKIARDNAKNKIWALEGYLLKEKLSK	1300258	Alteromonas mediterranea UM7	Pseudomonadota
S5WK95	MDAKLITRDYLLGLIENTTFQYRGTTTVCTLTVGGFPVVGESHCVFREKYTKSIGEKVSYENALEQLRKYELYCANKKAVSETVKN	1335230	Pseudomonas phage PaBG	Uroviricota
S6CGI7	MSNRTGIKLNPEILKSHIAEVIYEDREVGGHRVITCHLKMDNGFVVWGKDSSTSIDPKNFDEELGKKLAYDKTFSQLWELEAYRAMVVQDFIGKTTEEPFIKLEDYIEESKTIQVSGGLDHQMGAATIYSIRSIKRSEFGLLDYISICLYKTDNKKHDNIHNSKEIQKAKDFIRSYMNHTEINSQFVIHIAKLCWAARSAVVDTTPSWEDSKETDRQDMCETVKKLLLSPSDYQPKDNLLKLFWVIVSQFR	2169687	Taipeivirus 0507KN21	Uroviricota
T0I2J9	MEGKIERELYFNAADMEQKCHGSASSNNPLALLTICILVMRNGFTVIGKSAPASPENFDEEKGKRFAYEDAIKQLWPLEGYALREKLAA	428994	Sphingobium sp. HDIP04	Pseudomonadota
U1R3H2	MYQPFAHLTPRGKPYDLPPLPNNEKRGKTMEKLTYEHIQSVIKTADYLQHGVLTVCVLTLRNGFTVTGESACLSLATYDAEIGRKIAFDNAVDKIWQLEGYLAKQRMYEATQRSET	1321772	Aggregatibacter sp. oral taxon 458 str. W10330	Pseudomonadota
U2DJC2	MNKYIGTKLIEAEKATLAEAQALKTGACDTIEEARKRFGGSDDGNPGYVVKYPDGYISWSPKDVFEQSYMQVQENPKLISGVSIGEHMVNDFISYIETSTVGYKTTMVRCVLRNGFEIIETSACVDARNYDQKLGEEICMKKIKDKIWYLLGFLLQTAWHGIK	1226324	Blautia sp. KLE 1732	Bacillota
U3AL82	MSKDEHAIEAEIQAKGLTAKRITPEMLDAEIADEDYHVFPGSCLTVCALTLRNGFTVTGESACASPENFNADLGQKIARSNAREKLWPLMGFRLRDQLAA	1337093	Limimaricola cinnabarinus LL-001	Pseudomonadota
U5JA63	MNLELNDFQTKLLKESVKHVEYLKLGQKTTVAFVTAVNGFEITGTSGCVNPTDFNFEIGKHFALVDALNQLEKFQGYYNQQMNHMLEAITQHGFKIPVLDEEDKKNVAKEILKEVKKENRKKGF	1308863	Bacillus phage vB_BanS-Tsamsa	Uroviricota
U5PSP8	MTYKQAKENKRGGKDMKINAENFECLRESKLKRKVYEDLVKEATFVRVSPKSTVCVVTDHNSFEVIGTSSVYKVENFNDEIGRDTALSQALDSFIKFLAYSGELSDVLENI	1406783	Bacillus phage CampHawk	Uroviricota
U5PVT7	MSNKVTQDDIDNILTTRVTIYTKHITTPTPYVEATAWLDNQFILDTAISKAVDPANFDLELGTKYARDAVLRKATDKLWQMEGYLLHNQINKERASTFLTRLKDEYNEVNARATKLAAFLQKGQPDNINTDDWEDLTEQYMHQSRYEEVLAKRLRKLGHPV	1406780	Acinetobacter phage Presley	Uroviricota
V0V5B6	MNDQQIEKEIVEKGKTAPRVTPEKIEGLICSEHFFTAAQGDHQAKEDDLIYNPEPYVEATPDALHLLTFCVLVLRNGFTVTGESACASPENFDAEIGRKIARQNAVNKIWMLEGYLLKQKLSEQ	1268991	Escherichia coli 908519	Pseudomonadota
V5VFP1	MIKEVTEQELAEKSVAPRVTKAQIDSLMERVTYTVEQRPGGTTSTFVHAFLDGKFFLATGFSACVNAENFDAEIGERMARGNAEKSAENKLWELEGYRLFATNY	470	Acinetobacter baumannii	Pseudomonadota
V9SHS2	MSNAPKVTQEEVEALIVNVVYVIMPDGRTTIALGTLRNGYTVRGESSCVSVENFDEALGEEYARKDLINKVWPLAGLLLAERLHQEKQSQGETWVDRLHAEWKQAADRLEKLKAMLANPHPAIEEVDLKILHEQDRIMGMYEEILRTRLDRARQG	1416008	Achromobacter phage JWDelta	Uroviricota
V9TSR1	MSKNTVTKEQVEKIINEAEIEIKTFFDKCTVVTAKLSNGFVIVESSACVDPANYDENLGAQICLERITNKIWELEGYKLQSKLSEQK	529121	Bacillus thuringiensis serovar tenebrionis str. YBT-1765	Bacillota
V9VEL9	MSNAPKVTQEDVEALIVNVVYVIMPDGRTTIALGTLRNGYTVRGESSCVSVENFDEALGEEYARKDLINKVWPLAGLLLAERIHQENQMQGETWVDRLHAEWKQAADRLEKLKAMLANPHPAIEDVDLKILHEQDRIMGMYEEILRIRLDRARQG	1416009	Achromobacter phage JWAlpha	Uroviricota
W0Q8Q2	MKNKLTIDDIKGVIVNEQYVVNGTLTICVLTLKNGYKVTGESACLDVANFDVEIGESVAHAKAVSKIWELEGYLLAQKRYEEVKNAKG	1432056	Mannheimia sp. USDA-ARS-USMARC-1261	Pseudomonadota
W6ASY0	MPAPTEEELKAAAVAPRVAEEEIPAEVKTVEYAYLGLLTICALTLHNGFKVVGQSACASAENYNKEFGEQFAYRDAKRQIGAFLGFRICEARYKEQQANELVAGLDEDDCEGCKI	1429767	Erwinia phage Ea9-2	Uroviricota
W7DM76	MTKDGVNTFGKTAEQLSSVFRELSKAINRAVDTTKELQFQMNEAVSYVSRELNLSEDEKEQVIKMIAYLVSNNMASNFMDAAKKISKDKDFINNSVPSERIRSLLTSATVKVNTAFDKTTVVTVKLENGFTITESSGAVNKSNYDVEIGKDICIKKNRRQTLGTRRLSLAKQTI	1265822	Listeria fleischmannii FSL S10-1203	Bacillota
W8CYS7	MRNYTRRKTEMNKITLEHINNILDNTKFEVDEKHGKLTIVTALLPNGFTVTESSGCVDPVNYDKNIGIGICKRKITDKIWYLEGYCLQQKLYEKGEK	1357712	Bacillus phage proCM3	Uroviricota
W8EHJ5	MNDRAIEKEIQEKGLTAPRITPERIEEVIIKEQYHVFEGTTFTSCLLTLENGFTVHGESACASPENFDAELGRKIARDNAKNKIWMLEGYNLRQKLHELG	1461743	Vibrio phage PVA1	Uroviricota
W8JPF0	MGNREGIKLTPELLKSHIAEVIYEDREVGGHRVITCHFKMDNGFVVWGKNSSTSVDPANFDEEIGKQLAYEKTFSQLWELEAYRAMVEKQIIDVSAEDAKINIDEYVSEREAIHEMGGSEFLKGKGQSIVFRHPKDPSRGFRVEFVRTDNERYNERRNGEARSLVEAYLRSFMTSEELNSELVLRLAKTCNAASGDYPWCDLSEDKRQAACDRVKKFLLDPKAQPGDSVGALYRAIVVSYL	1458849	Salmonella phage vB-SalM-SJ2	Uroviricota
W8UYN0	MSDKDIESEIQAKGLTAPRVTRDDMIANIAHAEIVKHVSVTGQVLRWAIITTKNGFAVTGKPSCAVSSENDDEAIGKQIALKNAENELWPLMGYALKEKLSQQ	1420013	Klebsiella pneumoniae 30684/NJST258_2	Pseudomonadota
W8VYP4	MSDEQKIESKLQSLGLNAPRLTPEDIDAAIAGEQYHVFPGTTLTVCCLTLRNGFTVTGTSAAASPENFNEEIGREIAFKNAREQIWTLEGYLLREQLFRAHLAGNVPAPTGE	1462581	Pseudomonas phage KPP23	Uroviricota
X2KY41	MATVSKEAIEAKIKSVYYFNGADAVKSAFVDPSALPADDLANLGLVTYCVIILENNFKVEGVSACVDPTIYDEQLGRQYAYENAFNKIWELEGYLLRQALHEKEETAKALASFAENNTCDGGGCTI	1458848	Escherichia phage Bp4	Uroviricota
X4YDY0	MGNREGIKLTPELLKSHIAEVIYEDREVGGHRVITCHFKMDNGFVVWGKNSSTSIDPANFDEELGKKLAYEKTFSQMWELEAYRAMVEKQIIDVSVKDAKINIDEYVSEREAIHEMGGSEFLKGKGQSVVFRHPKDPSRGFRVEFVRTDNERYNERRNGEARSLVEAYLRSFMTSEELNSELVLRLAKTCNAASGDYPWCDLPEDKRQAACDRVKKFLLDPKAQPGDSVGALYRAIVVSYL	1446492	Salmonella phage vB-SalM-SJ3	Uroviricota
X5I2L0	MSIESESKTEQEMKAKGLTAPRIPSSYIQSLFNRVVVRCHVVEGTTTTVAVALLDGEFTLATAISACVDPNNFNREIGERIATGKALDQARDKLWELAGFRAWMDVRLEPNGLTSPVQE	1462608	Pseudomonas phage KPP25	Uroviricota
X5KIN4	MKVNPQDVKNMIVEESFTILPRGLTTVCQLTLVNGWTVTGQSSCVDPIEFDAEIGKEVARRNAEDEVWKFAGYELMQKLHKQNMGPKERLKLELDELKARQESLYSFLRSDAAASVHAYMGSLLVQQKDVQNNLIEILEERLQQWQD	1476391	Pseudomonas phage vB_PaeP_C2-10_Ab09	Uroviricota
X6HJ78	MTICVMTLTNGFTLVGKSAPADPANFNQALGEKFAREDCIRQMWPLEGYLLREELSQRVEVGV	1287105	Mesorhizobium sp. L2C066B000	Pseudomonadota
